# Supplementary material for: Signatures of adaptation and symbiosis in genomes and transcriptomes of Symbiodinium
Source: Sci Rep. 2017 Nov 3;7:15021. doi: 10.1038/s41598-017-15029-w (PMC5670126; doi:10.1038/s41598-017-15029-w)
Supplement: Supplementary file 2 — Supplementary Tables [file 41598_2017_15029_MOESM2_ESM.xlsx]

## Sheet: Supplementary Table S1
Supplementary Table S1. Quality examination of the raw data based on statistics (number of sequences, N50, total length and GC content). Completeness of the datases was also assessed with the BUSCO and CEGMA datasets. Details on the generation of each dataset are also provided. Datasets excluded from further analysis are highlighted in red.
Species	Clade	Strain	Data Type	Source	RAW DATA																						PREDICTED CDS/PROTEINS																				Potential sources of systematic biases
					No. sequences	N50	Total Length (Mbp)	GC Content	BUSCO (Eukaryote, n=303)					BUSCO (Alveolate-Stramenopile, n=234)					BUSCO (Protist, n=215)					CEGMA (n=458)	Bacteria hits		No. sequences	N50	Total Length (Mbp)	GC Content	BUSCO (Eukaryote, n=303)					BUSCO (Alveolate-Stramenopile, n=234)					BUSCO (Protist, n=215)					CEGMA (n=458)
									Single	Duplicated	Fragmented	Missing	BLASTX Matches	Single	Duplicated	Fragmented	Missing	BLASTX Matches	Single	Duplicated	Fragmented	Missing	BLASTX Matches	BLASTX Matches	Count	%					Single	Duplicated	Fragmented	Missing	BLASTP Matches	Single	Duplicated	Fragmented	Missing	BLASTP Matches	Single	Duplicated	Fragmented	Missing	BLASTP Matches	BLASTP Matches
Symbiodinium microadriaticum	A	CCMP2467	Genome	Aranda et al. 2016	49109	3987	116.722	57.67	184	16	38	65	212	45	3	1	185	217	71	4	4	136	199	419	786	1.60052	49109	3987	116.722	57.67	193	17	39	54	220	45	3	1	185	215	71	4	4	136	200	415	4 conditions in replicates, strand-specific libraries, Illumina HiSeq, prediction based on genome annotated genes from PASA+AUGUSTUS
Symbiodinium sp.	A	CassKB8	Transcriptome	Bayer et al. 2012	72152	1087	61.921	56.64	170	21	39	73	209	53	14	1	166	206	82	12	5	116	187	412	1111	1.5398	62978	963	50.88	57.2	173	21	37	72	210	53	9	2	170	201	83	7	7	118	184	403	4 conditions cDNA libraries, 454 GS-FLX, prediction with Transdecoder
Symbiodinium sp.	A	CCMP2430 (MMETSP1115-17)	Transcriptome	MMETSP	44733	1356	42.483	57.54	175	27	22	79	199	64	14	2	154	208	103	13	4	95	186	423	786	1.75709	44733	1356	42.483	57.54	155	47	19	82	195	57	21	1	155	201	84	24	5	102	183	419	Illumina HiSeq 2000, prediction based on ESTScan
Symbiodinium sp.	A2		Transcriptome	Rosic et al. 2015	92613	335	29.135	57.78	59	9	116	119	162	20	9	0	205	198	24	9	3	179	173	401	1864	2.01268	27403	552	14.779	57.68	68	10	84	141	134	16	9	0	209	165	25	6	3	181	144	357	Different culture growth phases, Illumina GAIIx, prediction with Transdecoder
Symbiodinium sp.	A3	Mf12.5f (MMETSP1374)	Transcriptome	MMETSP	36647	1272	32.281	54.84	161	24	35	83	201	52	9	2	171	207	66	15	2	132	183	423	341	0.930499	36647	1272	32.281	54.84	165	24	38	76	203	51	11	2	170	207	65	16	2	132	183	425	Illumina HiSeq 2000, prediction based on ESTScan
Symbiodinium sp.	B	SSB01	Transcriptome	Xiang et al. 2015	59669	1752	71.172	50.96	219	28	12	44	231	83	11	0	140	229	123	19	2	71	206	435	375	0.628467	59669	1752	71.172	50.96	228	28	8	39	239	84	11	0	139	221	120	19	3	73	207	421	8 conditions, Illumina HiSeq 2000, prediction with Transdecoder
Symbiodinium aenigmaticum	B	mac04-487	Transcriptome	Parkinson et al. 2016	45343	1355	44.628	51.39	178	27	36	62	214	83	10	0	141	219	103	17	1	94	197	436	491	1.08286	39516	1311	40.066	51.65	184	30	25	64	218	83	8	0	143	215	105	15	1	94	194	422	same conditions, Illumina HiSeq 2000, prediction with Transdecoder
Symbiodinium pseudominutum	B	rt146	Transcriptome	Parkinson et al. 2016	47411	1508	51.27	51.51	200	28	18	57	220	85	9	0	140	222	109	15	1	90	199	433	451	0.951256	41284	1455	45.997	51.82	204	29	18	52	226	87	8	0	139	223	111	13	1	90	199	422	same conditions, Illumina HiSeq 2000, prediction with Transdecoder
Symbiodinium psygmophilum	B	HIAp, Mf10.14b.02, PurPFlex, rt141	Transcriptome	Parkinson et al. 2016	50745	1618	57.232	51.37	212	27	18	46	232	85	14	0	135	224	113	21	1	80	201	433	563	1.10947	43393	1572	51.291	51.62	217	28	13	45	236	84	13	0	137	223	111	21	1	82	198	420	same conditions, Illumina HiSeq 2000, prediction with Transdecoder
Symbiodinium minutum	B1	mac703, Mf1.05b, rt002, rt351	Transcriptome	Parkinson et al. 2016	51199	1597	57.248	51.33	209	30	17	47	230	82	15	0	137	224	117	19	1	78	201	436	632	1.2344	43568	1542	50.824	51.71	215	31	12	45	237	83	13	0	138	223	116	18	2	79	202	424	same conditions, Illumina HiSeq 2000, prediction with Transdecoder
Symbiodinium minutum	B1	Mf1.05b	Genome	Shoguchi et al. 2013	47014	2675	97.202	50.8	156	39	43	65	219	43	12	2	177	226	76	13	2	124	203	419	452	0.961416	47014	2675	97.202	50.8	155	36	49	63	214	38	11	2	183	217	59	13	5	138	192	417	7 conditions, Illumina GAIIx and 1 TSS library, Illumina HiSeq, prediction based on genome annotated genes from PASA+AUGUSTUS
Symbiodinium minutum	B1	Mf1.05b	Transcriptome	Bayer et al. 2012	76284	741	45.335	50.06	120	18	64	101	184	25	6	0	203	183	39	10	1	165	173	380	1656	2.17084	45973	660	28.117	50.99	122	16	67	98	186	23	5	0	206	171	35	10	1	169	160	368	4 conditions cDNA libraries, 454 GS-FLX, prediction with Transdecoder
Symbiodinium sp.	B2		Transcriptome	Rosic et al. 2015	145276	307	43.395	55.25	49	19	111	124	158	12	13	2	207	194	12	18	3	182	177	392	3616	2.48906	39486	522	20.581	55.1	51	21	83	148	127	14	10	2	208	163	16	14	2	183	144	345	Different culture growth phases, Illumina GAIIx, prediction with Transdecoder
Symbiodinium sp.	C		Transcriptome	Ladner et al. 2012	26986	534	12.546	54.6	68	5	95	135	153	18	6	0	210	184	22	7	2	184	161	381	299	1.10798	74172	1422	88.242	55.26	73	8	87	135	142	17	6	1	210	163	23	6	1	185	146	334	2 conditions, Illumina GAIIx, prediction with Transdecoder
Symbiodinium sp.	C		Transcriptome	Gonzalez-Pech et al. 2017	55588	687	30.57	52.91	135	25	57	86	198	39	14	0	181	202	50	19	2	144	180	422	653	1.17471	15550	630	9.127	54.86	142	23	58	80	200	39	14	0	181	203	52	19	2	142	181	406	3 conditions, Illumina HiSeq 2500, prediction with Transdecoder
Symbiodinium sp.	C		Transcriptome	Davies et al. 2016	65838	1746	97.581	54.56	139	96	11	57	227	53	35	0	146	220	73	51	2	89	199	410	1077	1.63583	34057	744	22.096	54.51	143	100	9	51	231	57	35	0	142	221	73	53	3	86	199	406	6 conditions in replicates, Illumina HiSeq 2000, prediction with Transdecoder
Symbiodinium sp.	C1	MI-SCF055	Transcriptome	Levin et al. 2016	116479	1323	106.16	54.9	183	82	17	21	265	72	31	2	129	232	105	52	3	55	212	450	2317	1.9892	45782	1443	45.706	55.43	204	66	10	23	261	78	24	2	130	232	110	43	3	59	210	440	2 conditions in replicates, Illumina HiSeq 2500, prediction with Transdecoder
Symbiodinium sp.	C1	WSY	Transcriptome	Levin et al. 2016	131066	1239	113.375	52.85	164	101	17	21	269	64	42	1	127	233	100	51	2	62	214	450	3195	2.4377	87637	1293	86.936	55.74	202	65	13	23	259	79	25	1	129	231	112	35	2	66	211	443	2 conditions in replicates, Illumina HiSeq 2500, prediction with Transdecoder
Symbiodinium sp.	C1		Transcriptome	Rosic et al. 2015	105554	474	41.617	56.64	102	12	94	95	184	27	11	2	194	206	38	11	6	160	189	411	2209	2.09277	44293	672	27.276	56.4	103	15	83	102	168	28	9	1	196	185	41	8	6	160	164	383	Different culture growth phases, Illumina GAIIx, prediction with Transdecoder
Symbiodinium sp.	C1	(MMETSP1367, MMETSP1369)	Transcriptome	MMETSP	45782	1443	45.706	55.43	201	38	25	39	240	81	17	1	135	222	103	24	3	85	202	438	904	1.97458	87408	1269	85.716	54.65	211	23	27	42	231	78	13	1	142	221	100	20	3	92	201	436	Illumina HiSeq 2000, prediction based on ESTScan
Symbiodinium sp.	C15	(MMETSP1370-1)	Transcriptome	MMETSP	37277	1299	33.008	54.72	171	22	33	77	209	67	20	1	146	213	86	26	3	100	193	421	621	1.66591	37277	1299	33.008	54.72	154	23	35	91	192	55	17	1	161	194	73	18	4	120	179	418	Illumina HiSeq 2000, prediction based on ESTScan
Symbiodinium sp.	D		Transcriptome	Ladner et al. 2012	23777	920	16.609	55.43	111	12	74	106	180	27	10	0	197	199	39	12	2	162	179	406	500	2.10287	18321	951	14.563	55.71	110	14	68	111	174	30	8	0	196	190	38	12	2	163	172	375	2 conditions, Illumina GAIIx, prediction with Transdecoder
Symbiodinium sp.	D1		Transcriptome	Rosic et al. 2015	97494	463	37.72	51.27	97	15	102	89	189	27	8	2	197	214	42	7	6	160	194	421	1386	1.42163	40652	648	24.497	51.18	97	17	88	101	175	28	5	2	199	202	5	6	162		177	391	Different culture growth phases, Illumina GAIIx, prediction with Transdecoder
Symbiodinium sp.	D1a		Transcriptome	MMETSP	43662	804	25.956	55.73	94	39	44	126	162	29	26	1	178	166	37	37	2	139	147	406	1101	2.52164	43662	804	25.956	55.73	95	44	50	114	163	27	30	1	176	166	36	39	2	138	145	399	Illumina HiSeq 2000, prediction based on ESTScan
Symbiodinium sp.	E2	CCMP421 (MMETSP1377)	Transcriptome	MMETSP	71624	1701	86.612	58.95	72	123	23	85	201	30	60	2	142	210	36	80	3	96	189	422	1897	2.64855	71624	1701	86.612	58.95	74	128	25	76	203	27	60	2	145	207	35	82	3	95	185	421	Illumina HiSeq 2000, prediction based on ESTScan
Symbiodinium kawagutii	F	CCMP2468	Genome	Lin et al. 2015	36850	1467	38.379	52.69	61	10	62	170	120	15	7	0	212	140	21	3	1	190	123	346	468	1.27001	36850	1467	38.379	52.69	68	14	60	161	124	15	7	0	212	142	21	3	1	190	124	331	Sanger sequencing, Illumina HiSeq 2000 and 454 GS-FLX, prediction based on genome annotated genes from AUGUSTUS, PASA and GLEAN
Symbiodinium kawagutii	F	CCMP2468 (MMETSP0132_2C)	Transcriptome	MMETSP	11679	219	2.666	52.77	1	0	45	257	45	0	1	0	233	80	1	0	0	214	64	206	112	0.958986	11679	219	2.666	52.77	1	0	51	251	49	0	1	0	233	78	1	0	0	214	63	186	Illumina HiSeq 2000, prediction based on ESTScan
Symbiodinium sp.	?	Mp (MMETSP1122-5)	Transcriptome	MMETSP	43951	1434	43.574	57.55	188	29	23	63	215	77	12	1	144	217	107	17	2	89	194	424	700	1.59268	43951	1434	43.574	57.55	165	45	20	73	209	68	17	1	148	206	24	1	93		186	416	Illumina HiSeq 2000, prediction based on ESTScan
Polarella glacialis		CCMP1383	Transcriptome	MMETSP	57865	1581	57.733	58.23	106	97	26	74	204	33	44	0	157	216	51	64	2	98	196	423	1184	2.04614	57865	1581	57.733	58.23	106	105	28	64	204	33	46	0	155	212	50	63	3	99	196	420	Illumina HiSeq 2000, prediction based on ESTScan
Polarella glacialis		CCMP2088	Transcriptome	MMETSP	32168	1161	21.755	57.43	162	20	25	96	183	59	15	0	160	198	86	23	2	104	178	410	583	1.81236	32168	1161	21.755	57.43	161	24	30	88	185	65	15	0	154	196	86	23	2	104	178	403	Illumina HiSeq 2000, prediction based on ESTScan

## Sheet: Supplementary Table S2
Supplementary Table S2. Quality examination of the predicted proteins (pooled by clade) based on statistics (number of sequences, N50, total length and GC content). Completeness of the datasets was also assessed with the BUSCO and CEGMA datasets.
Pool	No. sequences	N50	Total Length (Maa)	BUSCO (Eukaryote, n=303)					BUSCO (Alveolate-Stramenopile, n=234)					BUSCO (Protist, n=215)
				Single	Duplicated	Fragmented	Missing	BLASTP Matches	Single	Duplicated	Fragmented	Missing	BLASTP Matches	Single	Duplicated	Fragmented	Missing	BLASTP Matches
Symbiodinium Clade A	105465	766	50.41	178	67	17	41	235	71	18	1	144	222	98	26	3	88	202
Symbiodinium Clade B	105086	645	45.05	196	64	6	37	245	83	23	0	128	229	107	38	2	68	210
Symbiodinium Clade C	150116	406	45.55	144	136	9	14	270	70	49	2	113	233	83	84	3	45	213
Symbiodinium Clade D	60366	289	13.01	116	60	60	67	215	33	35	1	165	207	37	51	2	125	188
Symbiodinium Clade E	61284	538	22.91	97	105	24	77	202	43	44	2	145	207	58	58	3	96	185
Symbiodinium Clade F	44025	463	12.72	73	9	73	148	134	19	3	0	212	155	23	2	1	189	138
Polarella glacialis	57930	471	15.67	172	44	26	61	206	63	27	0	144	215	90	31	2	92	198

## Sheet: Supplementary Table S3
Supplementary Table S3. Breakdown of completeness analyses of pooled datasets (by clade) using the BUSCO and CEGMA datasets. Rows correspond to the conserved genes of each dataset used. BUSCO results show the status in which each gene is found for each of the lineage pools. BLAST results report the lowest evalue found for each gene.
BUSCO																								BUSCO (BLASTP)																								CEGMA (BLASTP)
Eukaryote Dataset								Alveolate-Stramenopile Dataset								Protist Dataset								Eukaryote Dataset								Alveolate-Stramenopile Dataset								Protist Dataset
Gene	Symbiodinium Clade A	Symbiodinium Clade B	Symbiodinium Clade C	Symbiodinium Clade D	Symbiodinium Clade E	Symbiodinium Clade F	P. glacialis	Gene	Symbiodinium Clade A	Symbiodinium Clade B	Symbiodinium Clade C	Symbiodinium Clade D	Symbiodinium Clade E	Symbiodinium Clade F	P. glacialis	Gene	Symbiodinium Clade A	Symbiodinium Clade B	Symbiodinium Clade C	Symbiodinium Clade D	Symbiodinium Clade E	Symbiodinium Clade F	P. glacialis	Gene	Symbiodinium Clade A	Symbiodinium Clade B	Symbiodinium Clade C	Symbiodinium Clade D	Symbiodinium Clade E	Symbiodinium Clade F	P. glacialis	Gene	Symbiodinium Clade A	Symbiodinium Clade B	Symbiodinium Clade C	Symbiodinium Clade D	Symbiodinium Clade E	Symbiodinium Clade F	P. glacialis	Gene	Symbiodinium Clade A	Symbiodinium Clade B	Symbiodinium Clade C	Symbiodinium Clade D	Symbiodinium Clade E	Symbiodinium Clade F	P. glacialis	Gene	Symbiodinium Clade A
EOG0937004M	Complete	Complete	Duplicated	Fragmented	Complete	Fragmented	Complete	EPrGT00050000000021	Missing	Missing	Missing	Missing	Missing	Missing	Missing	EPrGT00050000000021	Missing	Missing	Missing	Missing	Missing	Missing	Missing	EOG093707RF	1e-82	3e-95	2e-98	2e-33	2e-33	4e-22	2e-48	EPrGT00050000000021	3e-34	6e-34	5e-34	3e-31	2e-36	missing	3e-32	EPrGT00050000000021	7e-32	3e-33	3e-38	5e-28	5e-33	missing	3e-31	KOG0002	3e-12
EOG09370082	Complete	Complete	Duplicated	Complete	Duplicated	Missing	Duplicated	EPrGT00050000000134	Complete	Duplicated	Complete	Missing	Missing	Missing	Missing	EPrGT00050000000134	Complete	Duplicated	Complete	Missing	Missing	Missing	Missing	EOG093707VN	1e-85	4e-87	2e-86	2e-86	3e-84	missing	2e-84	EPrGT00050000000134	7e-63	2e-63	3e-62	2e-33	missing	missing	1e-11	EPrGT00050000000134	3e-51	1e-50	3e-50	1e-26	missing	missing	missing	KOG0003	3e-85
EOG093700N7	Missing	Complete	Complete	Missing	Missing	Missing	Missing	EPrGT00050000000260	Missing	Missing	Missing	Missing	Missing	Missing	Missing	EPrGT00050000000311	Complete	Complete	Complete	Duplicated	Duplicated	Missing	Duplicated	EOG093707VQ	2e-52	7e-49	1e-50	1e-44	1e-50	2e-45	7e-54	EPrGT00050000000260	5e-28	2e-51	6e-106	missing	missing	missing	missing	EPrGT00050000000311	2e-75	9e-78	1e-77	7e-77	1e-75	missing	2e-73	KOG0018	1e-136
EOG0937017X	Duplicated	Duplicated	Duplicated	Complete	Duplicated	Missing	Duplicated	EPrGT00050000000311	Complete	Complete	Complete	Duplicated	Duplicated	Missing	Duplicated	EPrGT00050000000320	Missing	Missing	Missing	Missing	Missing	Missing	Missing	EOG0937084T	missing	1e-21	1e-23	1e-14	1e-25	missing	2e-17	EPrGT00050000000311	1e-96	3e-98	1e-97	4e-96	4e-97	missing	9e-97	EPrGT00050000000320	2e-30	2e-34	1e-34	2e-35	3e-36	1e-34	3e-32	KOG0019	0
EOG0937018Z	Duplicated	Complete	Complete	Fragmented	Duplicated	Fragmented	Complete	EPrGT00050000000320	Missing	Missing	Missing	Missing	Missing	Missing	Missing	EPrGT00050000000367	Complete	Complete	Missing	Missing	Complete	Missing	Missing	EOG0937085E	6e-89	7e-97	2e-98	1e-68	2e-95	missing	2e-93	EPrGT00050000000320	8e-31	4e-33	4e-35	3e-34	7e-35	5e-33	3e-31	EPrGT00050000000367	4e-50	3e-51	6e-51	1e-30	2e-56	3e-42	missing	KOG0025	1e-21
EOG0937019B	Complete	Complete	Duplicated	Complete	Duplicated	Missing	Duplicated	EPrGT00050000000355	Missing	Missing	Missing	Missing	Missing	Missing	Missing	EPrGT00050000000386	Complete	Complete	Complete	Missing	Duplicated	Missing	Complete	EOG093708IM	4e-66	3e-69	1e-85	2e-40	3e-67	2e-12	7e-68	EPrGT00050000000355	4e-77	1e-77	4e-77	missing	4e-78	missing	7e-77	EPrGT00050000000386	0	0	0	2e-108	0	missing	0	KOG0047	missing
EOG093701EE	Duplicated	Duplicated	Duplicated	Complete	Duplicated	Complete	Duplicated	EPrGT00050000000367	Complete	Complete	Missing	Missing	Complete	Missing	Missing	EPrGT00050000000428	Missing	Complete	Duplicated	Missing	Missing	Missing	Missing	EOG093708OP	missing	missing	0	1e-108	missing	missing	missing	EPrGT00050000000367	6e-67	5e-66	5e-67	2e-33	7e-70	9e-56	missing	EPrGT00050000000428	4e-54	2e-58	2e-58	missing	missing	9e-23	5e-35	KOG0062	3e-130
EOG093701IQ	Complete	Complete	Complete	Complete	Duplicated	Complete	Complete	EPrGT00050000000428	Missing	Missing	Missing	Missing	Missing	Missing	Missing	EPrGT00050000000439	Complete	Duplicated	Duplicated	Missing	Complete	Missing	Complete	EOG093708TP	9e-77	2e-76	3e-85	7e-80	8e-76	6e-35	1e-74	EPrGT00050000000428	1e-51	5e-55	4e-54	missing	missing	3e-24	4e-38	EPrGT00050000000439	2e-78	4e-78	5e-78	6e-31	2e-73	1e-24	2e-69	KOG0073	4e-103
EOG093701S0	Complete	Complete	Complete	Complete	Duplicated	Complete	Complete	EPrGT00050000000439	Missing	Complete	Missing	Missing	Missing	Missing	Missing	EPrGT00050000000453	Complete	Complete	Complete	Complete	Duplicated	Missing	Complete	EOG0937091Y	9e-164	6e-164	1e-164	2e-164	2e-165	missing	1e-159	EPrGT00050000000439	5e-78	1e-79	1e-81	1e-29	2e-76	1e-25	1e-69	EPrGT00050000000453	1e-128	3e-127	2e-126	2e-127	6e-128	4e-43	8e-124	KOG0077	1e-87
EOG093701SQ	Complete	Complete	Duplicated	Complete	Duplicated	Complete	Complete	EPrGT00050000000453	Complete	Complete	Complete	Complete	Duplicated	Missing	Complete	EPrGT00050000000506	Missing	Missing	Missing	Missing	Missing	Missing	Missing	EOG0937092T	missing	missing	missing	missing	missing	missing	missing	EPrGT00050000000453	8e-129	8e-129	5e-129	6e-129	5e-129	2e-50	4e-127	EPrGT00050000000506	4e-72	5e-57	2e-58	missing	4e-57	missing	6e-81	KOG0084	3e-105
EOG093701V7	Complete	Complete	Complete	Fragmented	Complete	Complete	Complete	EPrGT00050000000506	Missing	Missing	Missing	Missing	Missing	Missing	Missing	EPrGT00050000000516	Duplicated	Duplicated	Complete	Missing	Complete	Missing	Complete	EOG0937092W	4e-42	missing	3e-73	4e-20	1e-33	8e-42	2e-68	EPrGT00050000000506	missing	7e-72	1e-72	missing	2e-68	missing	3e-96	EPrGT00050000000516	2e-21	2e-21	6e-22	7e-35	5e-22	2e-36	7e-21	KOG0092	6e-72
EOG0937029K	Fragmented	Complete	Complete	Fragmented	Complete	Missing	Missing	EPrGT00050000000516	Missing	Complete	Complete	Missing	Complete	Missing	Missing	EPrGT00050000000547	Missing	Complete	Complete	Missing	Missing	Missing	Complete	EOG093709BZ	1e-34	2e-34	7e-67	4e-21	2e-34	1e-13	5e-29	EPrGT00050000000516	7e-42	4e-40	1e-40	6e-31	3e-41	5e-34	1e-35	EPrGT00050000000547	7e-41	5e-93	1e-94	2e-21	1e-15	4e-13	1e-93	KOG0094	2e-100
EOG093702AT	Complete	Complete	Complete	Fragmented	Duplicated	Complete	Complete	EPrGT00050000000547	Missing	Missing	Missing	Missing	Missing	Missing	Missing	EPrGT00050000000567	Missing	Missing	Complete	Missing	Missing	Missing	Missing	EOG093709HP	6e-41	1e-37	9e-40	6e-11	8e-42	6e-31	3e-19	EPrGT00050000000547	1e-44	7e-95	3e-95	6e-23	1e-17	2e-14	4e-94	EPrGT00050000000567	3e-39	1e-41	2e-45	8e-29	1e-43	6e-38	9e-41	KOG0100	0
EOG093702DP	Complete	Complete	Complete	Fragmented	Fragmented	Fragmented	Fragmented	EPrGT00050000000567	Missing	Missing	Missing	Missing	Missing	Missing	Missing	EPrGT00050000000570	Missing	Missing	Missing	Missing	Missing	Missing	Missing	EOG093709JG	5e-19	3e-17	7e-16	missing	missing	2e-12	missing	EPrGT00050000000567	2e-42	2e-44	4e-50	8e-29	4e-47	4e-44	7e-43	EPrGT00050000000570	1e-74	3e-73	7e-88	1e-74	2e-74	missing	2e-71	KOG0102	0
EOG093702MJ	Complete	Complete	Duplicated	Complete	Complete	Complete	Complete	EPrGT00050000000570	Missing	Missing	Missing	Missing	Missing	Missing	Missing	EPrGT00050000000590	Complete	Complete	Duplicated	Missing	Complete	Missing	Complete	EOG09370A22	5e-137	2e-139	1e-165	missing	2e-11	missing	missing	EPrGT00050000000570	1e-123	2e-122	5e-125	1e-126	2e-126	1e-11	5e-123	EPrGT00050000000590	6e-70	3e-69	3e-69	1e-48	3e-69	1e-12	5e-70	KOG0103	6e-158
EOG093702PE	Complete	Complete	Complete	Missing	Fragmented	Missing	Complete	EPrGT00050000000590	Missing	Missing	Missing	Missing	Missing	Missing	Missing	EPrGT00050000000597	Missing	Missing	Missing	Missing	Missing	Missing	Missing	EOG09370ADO	0	0	0	0	0	1e-63	0	EPrGT00050000000590	1e-80	4e-81	1e-80	3e-51	2e-78	missing	3e-83	EPrGT00050000000597	8e-60	2e-72	1e-75	missing	1e-74	missing	1e-75	KOG0122	6e-37
EOG0937033T	Complete	Duplicated	Complete	Fragmented	Complete	Complete	Duplicated	EPrGT00050000000597	Missing	Missing	Missing	Missing	Missing	Missing	Missing	EPrGT00050000000633	Missing	Missing	Missing	Missing	Missing	Missing	Missing	EOG09370AI8	6e-47	7e-56	2e-56	5e-24	1e-27	missing	missing	EPrGT00050000000597	1e-55	2e-63	4e-65	missing	4e-63	missing	4e-68	EPrGT00050000000633	1e-18	3e-21	4e-20	missing	1e-18	missing	5e-18	KOG0142	3e-55
EOG0937036L	Complete	Complete	Duplicated	Complete	Duplicated	Fragmented	Complete	EPrGT00050000000633	Missing	Missing	Missing	Missing	Missing	Missing	Missing	EPrGT00050000000638	Complete	Complete	Duplicated	Complete	Duplicated	Missing	Duplicated	EOG09370AJP	3e-149	3e-141	8e-165	2e-161	8e-155	2e-41	4e-158	EPrGT00050000000633	2e-27	5e-25	3e-26	missing	2e-27	missing	4e-27	EPrGT00050000000638	7e-89	2e-89	1e-89	5e-89	4e-89	missing	1e-87	KOG0173	3e-101
EOG093703C8	Complete	Complete	Complete	Fragmented	Duplicated	Fragmented	Missing	EPrGT00050000000638	Missing	Missing	Missing	Missing	Complete	Missing	Duplicated	EPrGT00050000000648	Missing	Missing	Missing	Missing	Missing	Missing	Missing	EOG09370AL3	7e-67	4e-69	1e-69	1e-68	3e-67	4e-21	7e-67	EPrGT00050000000638	2e-117	6e-119	2e-112	8e-118	7e-118	missing	3e-117	EPrGT00050000000648	2e-47	1e-47	5e-50	missing	1e-36	7e-37	1e-27	KOG0174	1e-77
EOG093703DY	Fragmented	Complete	Duplicated	Fragmented	Missing	Missing	Fragmented	EPrGT00050000000648	Missing	Missing	Missing	Missing	Missing	Missing	Missing	EPrGT00050000000656	Duplicated	Duplicated	Duplicated	Duplicated	Duplicated	Missing	Complete	EOG09370ARO	3e-82	1e-84	1e-85	2e-86	5e-86	missing	2e-88	EPrGT00050000000648	9e-47	2e-47	2e-45	missing	6e-44	2e-32	missing	EPrGT00050000000656	5e-56	4e-57	4e-58	2e-58	5e-58	5e-19	2e-58	KOG0175	3e-100
EOG093703N5	Missing	Complete	Complete	Fragmented	Missing	Missing	Fragmented	EPrGT00050000000656	Complete	Complete	Complete	Missing	Duplicated	Missing	Complete	EPrGT00050000000676	Complete	Complete	Duplicated	Duplicated	Duplicated	Missing	Complete	EOG09370AS9	2e-20	5e-30	5e-31	6e-15	missing	missing	5e-15	EPrGT00050000000656	8e-53	1e-55	3e-57	2e-59	9e-56	9e-20	4e-56	EPrGT00050000000676	7e-31	9e-34	5e-43	5e-31	4e-34	missing	2e-35	KOG0176	2e-104
EOG093703UX	Duplicated	Complete	Complete	Complete	Duplicated	Fragmented	Complete	EPrGT00050000000676	Complete	Complete	Duplicated	Complete	Missing	Missing	Complete	EPrGT00050000000764	Duplicated	Duplicated	Duplicated	Missing	Duplicated	Missing	Missing	EOG09370AV1	2e-112	3e-114	2e-114	5e-81	2e-100	1e-30	2e-113	EPrGT00050000000676	3e-39	1e-41	5e-52	2e-40	2e-49	3e-18	6e-58	EPrGT00050000000764	3e-37	8e-36	1e-42	2e-14	1e-36	1e-11	2e-31	KOG0177	2e-59
EOG093703W1	Fragmented	Complete	Fragmented	Missing	Fragmented	Missing	Fragmented	EPrGT00050000000764	Duplicated	Duplicated	Duplicated	Missing	Duplicated	Missing	Complete	EPrGT00050000000788	Missing	Missing	Complete	Missing	Missing	Missing	Missing	EOG09370AWB	2e-78	2e-77	4e-78	4e-65	3e-78	missing	3e-73	EPrGT00050000000764	3e-58	1e-57	5e-57	2e-34	1e-58	1e-20	1e-53	EPrGT00050000000788	9e-39	6e-46	4e-51	missing	4e-43	missing	3e-43	KOG0179	3e-74
EOG093703WD	Complete	Complete	Complete	Complete	Duplicated	Complete	Complete	EPrGT00050000000788	Missing	Missing	Missing	Missing	Missing	Missing	Missing	EPrGT00050000000790	Missing	Complete	Missing	Missing	Missing	Missing	Missing	EOG09370B1L	1e-80	3e-144	2e-143	8e-39	8e-93	1e-21	1e-134	EPrGT00050000000788	2e-37	2e-43	9e-53	missing	8e-43	missing	2e-41	EPrGT00050000000790	2e-25	1e-46	5e-46	2e-25	missing	2e-31	3e-48	KOG0180	5e-79
EOG093703YA	Duplicated	Complete	Duplicated	Duplicated	Duplicated	Complete	Complete	EPrGT00050000000790	Missing	Missing	Missing	Missing	Missing	Missing	Missing	EPrGT00050000000820	Complete	Complete	Complete	Missing	Missing	Missing	Complete	EOG09370B65	missing	missing	missing	missing	missing	missing	missing	EPrGT00050000000790	3e-30	2e-47	4e-45	1e-30	missing	1e-34	3e-47	EPrGT00050000000820	6e-92	1e-94	1e-96	3e-65	1e-63	missing	2e-92	KOG0181	4e-119
EOG0937049Y	Fragmented	Complete	Complete	Fragmented	Complete	Missing	Complete	EPrGT00050000000820	Missing	Complete	Complete	Missing	Missing	Missing	Complete	EPrGT00050000000821	Missing	Missing	Complete	Missing	Missing	Missing	Missing	EOG09370B7D	8e-27	3e-28	2e-27	9e-28	3e-18	4e-16	8e-29	EPrGT00050000000820	7e-91	2e-92	2e-117	1e-63	3e-48	missing	2e-90	EPrGT00050000000821	1e-12	4e-46	8e-48	4e-33	missing	missing	2e-39	KOG0182	4e-94
EOG093704GD	Complete	Complete	Duplicated	Complete	Complete	Complete	Fragmented	EPrGT00050000000821	Missing	Missing	Missing	Missing	Missing	Missing	Missing	EPrGT00050000000845	Complete	Complete	Duplicated	Duplicated	Duplicated	Complete	Duplicated	EOG09370BBR	1e-163	1e-160	0	2e-163	2e-164	9e-38	3e-160	EPrGT00050000000821	missing	5e-56	1e-54	1e-36	missing	missing	1e-46	EPrGT00050000000845	2e-40	2e-42	5e-43	4e-50	5e-44	5e-43	2e-47	KOG0183	2e-97
EOG093704HC	Complete	Complete	Duplicated	Complete	Complete	Missing	Complete	EPrGT00050000000845	Complete	Complete	Duplicated	Duplicated	Duplicated	Complete	Duplicated	EPrGT00050000000974	Complete	Duplicated	Complete	Complete	Duplicated	Missing	Duplicated	EOG09370BGO	missing	missing	missing	missing	missing	missing	missing	EPrGT00050000000845	6e-51	1e-53	2e-54	1e-53	4e-55	9e-54	6e-56	EPrGT00050000000974	1e-81	6e-89	6e-88	8e-89	9e-87	6e-24	4e-85	KOG0184	2e-96
EOG093704J7	Missing	Missing	Missing	Missing	Missing	Missing	Missing	EPrGT00050000000974	Fragmented	Complete	Complete	Complete	Duplicated	Missing	Complete	EPrGT00050000000978	Missing	Missing	Missing	Missing	Missing	Missing	Missing	EOG09370BJE	1e-100	1e-99	8e-101	7e-101	5e-101	missing	2e-98	EPrGT00050000000974	2e-108	2e-115	1e-114	1e-117	6e-114	2e-30	4e-110	EPrGT00050000000978	2e-125	4e-131	1e-132	missing	1e-129	6e-25	9e-132	KOG0185	3e-66
EOG093704Q0	Complete	Complete	Complete	Complete	Duplicated	Complete	Complete	EPrGT00050000000978	Missing	Missing	Missing	Missing	Missing	Missing	Missing	EPrGT00050000001072	Complete	Complete	Complete	Complete	Complete	Missing	Complete	EOG09370BK5	missing	missing	missing	missing	missing	missing	missing	EPrGT00050000000978	2e-151	1e-157	9e-159	missing	2e-160	4e-24	1e-160	EPrGT00050000001072	0	0	0	0	0	2e-44	0	KOG0188	0
EOG093704UY	Complete	Complete	Complete	Missing	Missing	Complete	Complete	EPrGT00050000001072	Complete	Complete	Complete	Complete	Complete	Missing	Complete	EPrGT00050000001214	Complete	Complete	Complete	Complete	Duplicated	Missing	Complete	EOG09370BQO	8e-40	6e-40	5e-40	4e-40	4e-40	missing	2e-38	EPrGT00050000001072	0	0	0	0	0	8e-40	0	EPrGT00050000001214	3e-51	9e-50	2e-50	9e-48	1e-52	missing	3e-52	KOG0190	4e-104
EOG0937050C	Complete	Complete	Duplicated	Complete	Duplicated	Fragmented	Complete	EPrGT00050000001214	Complete	Complete	Complete	Missing	Duplicated	Missing	Missing	EPrGT00050000001261	Missing	Missing	Missing	Missing	Missing	Missing	Missing	EOG09370BYX	missing	missing	6e-12	missing	missing	missing	missing	EPrGT00050000001214	4e-84	4e-87	9e-88	2e-82	3e-88	5e-20	1e-86	EPrGT00050000001261	missing	4e-58	1e-52	1e-32	missing	missing	8e-21	KOG0209	0
EOG093705DM	Duplicated	Complete	Duplicated	Complete	Duplicated	Complete	Complete	EPrGT00050000001261	Missing	Missing	Missing	Missing	Missing	Missing	Missing	EPrGT00050000001321	Complete	Complete	Duplicated	Fragmented	Duplicated	Fragmented	Complete	EOG09370C5A	2e-17	4e-31	7e-30	missing	missing	missing	missing	EPrGT00050000001261	missing	3e-75	5e-72	8e-43	missing	9e-11	2e-23	EPrGT00050000001321	4e-136	2e-130	6e-137	4e-121	7e-136	5e-137	3e-140	KOG0211	3e-144
EOG093705E5	Complete	Complete	Duplicated	Fragmented	Complete	Fragmented	Complete	EPrGT00050000001319	Missing	Missing	Missing	Missing	Missing	Missing	Missing	EPrGT00050000001331	Missing	Missing	Missing	Missing	Missing	Missing	Missing	EOG0937017X	5e-72	7e-73	1e-73	6e-72	5e-73	2e-15	4e-73	EPrGT00050000001319	4e-112	3e-118	2e-126	3e-111	1e-119	2e-84	3e-131	EPrGT00050000001331	missing	missing	1e-84	3e-45	missing	missing	missing	KOG0225	2e-41
EOG093705EY	Complete	Complete	Duplicated	Missing	Duplicated	Fragmented	Complete	EPrGT00050000001321	Missing	Missing	Duplicated	Missing	Missing	Missing	Missing	EPrGT00050000001346	Missing	Complete	Complete	Missing	Missing	Missing	Complete	EOG09370CAN	missing	missing	5e-83	7e-61	missing	missing	missing	EPrGT00050000001321	1e-126	4e-124	8e-129	2e-123	9e-127	2e-130	7e-133	EPrGT00050000001346	missing	2e-57	2e-56	missing	missing	missing	7e-40	KOG0233	9e-65
EOG093705KN	Complete	Complete	Complete	Fragmented	Complete	Missing	Complete	EPrGT00050000001331	Missing	Missing	Missing	Missing	Missing	Missing	Missing	EPrGT00050000001368	Complete	Complete	Duplicated	Missing	Complete	Missing	Complete	EOG09370CAV	6e-84	5e-88	3e-83	5e-64	2e-94	4e-48	5e-83	EPrGT00050000001331	missing	missing	7e-78	7e-59	missing	missing	missing	EPrGT00050000001368	7e-84	7e-100	4e-101	1e-58	1e-100	missing	1e-97	KOG0258	4e-137
EOG093705U4	Complete	Complete	Fragmented	Missing	Missing	Missing	Complete	EPrGT00050000001368	Missing	Complete	Complete	Missing	Missing	Missing	Missing	EPrGT00050000001406	Missing	Missing	Missing	Missing	Missing	Missing	Complete	EOG09370CF1	4e-16	2e-19	3e-18	missing	missing	missing	missing	EPrGT00050000001368	2e-93	2e-108	5e-108	1e-62	2e-111	missing	7e-107	EPrGT00050000001406	5e-64	2e-64	8e-63	7e-67	4e-62	2e-58	8e-64	KOG0261	0
EOG093705VV	Complete	Complete	Duplicated	Complete	Fragmented	Missing	Complete	EPrGT00050000001398	Duplicated	Duplicated	Duplicated	Missing	Duplicated	Missing	Complete	EPrGT00050000001412	Complete	Complete	Complete	Missing	Complete	Missing	Complete	EOG0937018Z	0	0	0	2e-46	0	1e-36	0	EPrGT00050000001398	3e-59	4e-61	3e-62	3e-15	4e-59	2e-45	2e-54	EPrGT00050000001412	0	0	0	2e-125	0	1e-122	0	KOG0264	2e-53
EOG093705YA	Duplicated	Duplicated	Complete	Complete	Duplicated	Fragmented	Duplicated	EPrGT00050000001406	Missing	Missing	Missing	Missing	Missing	Missing	Complete	EPrGT00050000001435	Complete	Complete	Complete	Missing	Duplicated	Missing	Complete	EOG09370CIV	1e-32	3e-32	8e-66	4e-34	3e-32	2e-11	4e-33	EPrGT00050000001406	9e-62	6e-62	5e-60	2e-63	8e-60	4e-55	2e-62	EPrGT00050000001435	0	0	0	1e-143	0	2e-42	0	KOG0271	2e-123
EOG093705YE	Duplicated	Complete	Complete	Complete	Duplicated	Complete	Complete	EPrGT00050000001412	Complete	Complete	Complete	Missing	Complete	Missing	Complete	EPrGT00050000001604	Complete	Complete	Duplicated	Missing	Complete	Missing	Complete	EOG09370CK6	missing	missing	missing	missing	missing	missing	missing	EPrGT00050000001412	0	0	0	6e-142	0	9e-126	0	EPrGT00050000001604	2e-20	5e-22	2e-22	8e-14	2e-21	missing	5e-22	KOG0276	0
EOG093705Z6	Complete	Complete	Complete	Complete	Duplicated	Fragmented	Complete	EPrGT00050000001435	Complete	Complete	Complete	Missing	Duplicated	Missing	Complete	EPrGT00050000001796	Duplicated	Duplicated	Duplicated	Complete	Duplicated	Missing	Duplicated	EOG09370CKL	1e-32	2e-34	2e-49	2e-46	7e-35	missing	1e-27	EPrGT00050000001435	0	0	0	8e-144	0	4e-35	0	EPrGT00050000001796	2e-46	2e-60	2e-61	5e-56	7e-47	2e-21	3e-52	KOG0279	1e-128
EOG0937060I	Duplicated	Complete	Complete	Complete	Duplicated	Fragmented	Duplicated	EPrGT00050000001604	Complete	Duplicated	Duplicated	Missing	Complete	Missing	Complete	EPrGT00050000001854	Complete	Complete	Complete	Missing	Missing	Missing	Missing	EOG0937019B	0	0	0	0	0	missing	0	EPrGT00050000001604	4e-29	3e-31	2e-30	2e-15	1e-25	missing	1e-29	EPrGT00050000001854	5e-60	5e-71	2e-68	missing	missing	missing	missing	KOG0285	5e-158
EOG0937066G	Duplicated	Duplicated	Duplicated	Complete	Complete	Complete	Duplicated	EPrGT00050000001796	Missing	Missing	Missing	Missing	Missing	Missing	Missing	EPrGT00050000001855	Missing	Missing	Missing	Missing	Missing	Missing	Missing	EOG09370CRF	5e-101	4e-103	2e-102	5e-126	3e-101	1e-50	7e-97	EPrGT00050000001796	2e-29	2e-30	1e-40	4e-35	2e-29	3e-21	1e-40	EPrGT00050000001855	1e-68	4e-71	1e-69	2e-68	8e-71	missing	5e-64	KOG0289	2e-128
EOG0937068H	Duplicated	Duplicated	Duplicated	Duplicated	Duplicated	Fragmented	Duplicated	EPrGT00050000001854	Complete	Complete	Complete	Missing	Missing	Missing	Missing	EPrGT00050000001885	Complete	Duplicated	Duplicated	Missing	Duplicated	Missing	Missing	EOG0937004M	0	0	0	7e-151	0	3e-119	0	EPrGT00050000001854	1e-49	2e-53	3e-53	missing	missing	missing	missing	EPrGT00050000001885	2e-53	2e-54	2e-61	missing	9e-57	missing	missing	KOG0291	9e-141
EOG093706PM	Duplicated	Complete	Duplicated	Fragmented	Duplicated	Missing	Fragmented	EPrGT00050000001855	Missing	Missing	Missing	Missing	Missing	Missing	Missing	EPrGT00050000001927	Missing	Complete	Complete	Duplicated	Duplicated	Complete	Complete	EOG09370CTU	missing	missing	7e-154	4e-41	missing	missing	missing	EPrGT00050000001855	7e-67	7e-70	3e-68	2e-67	1e-68	missing	8e-65	EPrGT00050000001927	7e-49	3e-59	7e-60	1e-65	7e-56	3e-60	3e-55	KOG0292	0
EOG093706RN	Complete	Complete	Complete	Fragmented	Duplicated	Complete	Fragmented	EPrGT00050000001885	Complete	Complete	Duplicated	Missing	Duplicated	Missing	Missing	EPrGT00050000001937	Complete	Fragmented	Fragmented	Missing	Complete	Missing	Duplicated	EOG09370CZ0	2e-49	2e-49	3e-51	missing	missing	3e-20	7e-32	EPrGT00050000001885	4e-75	2e-61	8e-71	missing	8e-75	missing	missing	EPrGT00050000001937	1e-71	1e-71	6e-70	4e-44	1e-71	3e-28	2e-72	KOG0302	2e-113
EOG093706X0	Complete	Complete	Duplicated	Missing	Missing	Fragmented	Duplicated	EPrGT00050000001927	Missing	Complete	Complete	Missing	Missing	Complete	Missing	EPrGT00050000002100	Complete	Missing	Complete	Duplicated	Duplicated	Missing	Complete	EOG09370CZT	2e-29	5e-31	5e-31	missing	3e-33	missing	missing	EPrGT00050000001927	1e-63	4e-76	2e-76	1e-71	3e-74	3e-78	5e-72	EPrGT00050000002100	3e-28	3e-24	1e-36	1e-28	3e-28	9e-28	2e-28	KOG0313	4e-20
EOG09370762	Complete	Complete	Duplicated	Complete	Complete	Missing	Complete	EPrGT00050000001937	Complete	Missing	Missing	Missing	Missing	Missing	Duplicated	EPrGT00050000002128	Complete	Complete	Duplicated	Missing	Duplicated	Missing	Duplicated	EOG09370D13	4e-35	3e-32	3e-45	8e-30	2e-34	missing	8e-36	EPrGT00050000001937	2e-163	5e-155	2e-155	2e-56	2e-156	5e-35	2e-150	EPrGT00050000002128	2e-164	4e-162	7e-162	2e-141	5e-164	missing	3e-165	KOG0318	2e-87
EOG093707B7	Complete	Complete	Complete	Fragmented	Duplicated	Fragmented	Complete	EPrGT00050000001969	Complete	Complete	Complete	Missing	Duplicated	Missing	Complete	EPrGT00050000002142	Missing	Missing	Missing	Missing	Missing	Missing	Missing	EOG09370DO5	1e-28	4e-32	5e-32	2e-28	2e-33	missing	2e-22	EPrGT00050000001969	2e-179	8e-180	0	3e-81	4e-180	missing	0	EPrGT00050000002142	7e-16	1e-13	3e-29	missing	missing	missing	missing	KOG0327	0
EOG093707HK	Duplicated	Duplicated	Complete	Fragmented	Complete	Fragmented	Complete	EPrGT00050000002100	Missing	Missing	Complete	Missing	Missing	Missing	Missing	EPrGT00050000002199	Complete	Complete	Complete	Missing	Duplicated	Complete	Complete	EOG09370DP4	missing	8e-45	7e-48	missing	missing	2e-36	7e-48	EPrGT00050000002100	2e-22	7e-20	4e-34	3e-23	7e-23	8e-24	4e-24	EPrGT00050000002199	7e-129	7e-124	1e-125	5e-96	2e-122	1e-119	6e-123	KOG0328	0
EOG093707LO	Complete	Complete	Complete	Missing	Missing	Missing	Missing	EPrGT00050000002128	Complete	Complete	Complete	Missing	Duplicated	Missing	Duplicated	EPrGT00050000002214	Duplicated	Complete	Complete	Missing	Duplicated	Missing	Complete	EOG09370DS4	missing	missing	4e-13	missing	missing	missing	missing	EPrGT00050000002128	6e-161	0	0	0	0	3e-14	0	EPrGT00050000002214	0	0	0	7e-50	0	3e-40	0	KOG0329	0
EOG093707RF	Complete	Complete	Complete	Complete	Duplicated	Complete	Duplicated	EPrGT00050000002142	Missing	Missing	Missing	Missing	Missing	Missing	Missing	EPrGT00050000002346	Missing	Complete	Duplicated	Missing	Missing	Missing	Missing	EOG09370DTG	2e-11	4e-18	2e-18	3e-13	8e-14	missing	7e-15	EPrGT00050000002142	missing	missing	1e-37	missing	missing	missing	missing	EPrGT00050000002346	1e-20	2e-25	5e-38	missing	missing	missing	3e-13	KOG0330	3e-159
EOG093707VN	Complete	Complete	Complete	Complete	Complete	Missing	Complete	EPrGT00050000002199	Complete	Complete	Complete	Missing	Duplicated	Complete	Complete	EPrGT00050000002389	Complete	Duplicated	Duplicated	Missing	Missing	Missing	Complete	EOG09370DV4	2e-57	6e-64	1e-64	1e-34	3e-64	6e-23	2e-63	EPrGT00050000002199	4e-165	4e-164	7e-164	2e-134	6e-162	2e-161	1e-161	EPrGT00050000002389	7e-24	1e-26	4e-24	5e-13	missing	missing	5e-25	KOG0331	0
EOG093707VQ	Duplicated	Duplicated	Duplicated	Duplicated	Duplicated	Duplicated	Duplicated	EPrGT00050000002214	Missing	Missing	Missing	Missing	Missing	Missing	Complete	EPrGT00050000002467	Duplicated	Complete	Complete	Missing	Complete	Missing	Complete	EOG09370DX4	missing	6e-11	4e-26	missing	1e-26	missing	1e-26	EPrGT00050000002214	0	0	0	1e-49	0	2e-48	0	EPrGT00050000002467	2e-92	2e-92	9e-93	4e-68	9e-94	1e-26	5e-92	KOG0344	4e-118
EOG0937084T	Complete	Complete	Complete	Complete	Duplicated	Missing	Complete	EPrGT00050000002291	Missing	Missing	Missing	Missing	Missing	Missing	Missing	EPrGT00050000002494	Complete	Complete	Complete	Missing	Complete	Missing	Complete	EOG09370DXT	missing	missing	missing	missing	missing	missing	missing	EPrGT00050000002291	1e-28	5e-28	6e-28	2e-28	2e-26	missing	2e-20	EPrGT00050000002494	0	0	0	2e-98	0	missing	0	KOG0346	7e-102
EOG0937085E	Duplicated	Complete	Complete	Complete	Complete	Missing	Complete	EPrGT00050000002346	Missing	Missing	Missing	Missing	Missing	Missing	Missing	EPrGT00050000002505	Complete	Complete	Complete	Missing	Missing	Missing	Complete	EOG09370DYK	missing	2e-26	5e-29	4e-16	missing	missing	missing	EPrGT00050000002346	1e-35	7e-37	3e-52	missing	missing	missing	1e-20	EPrGT00050000002505	3e-118	2e-115	2e-119	5e-65	1e-103	missing	2e-120	KOG0357	0
EOG093708IM	Complete	Complete	Complete	Complete	Complete	Fragmented	Complete	EPrGT00050000002389	Missing	Missing	Missing	Missing	Missing	Missing	Missing	EPrGT00050000002533	Complete	Complete	Duplicated	Missing	Duplicated	Missing	Missing	EOG093701EE	5e-127	0	0	5e-77	4e-136	3e-132	5e-132	EPrGT00050000002389	2e-35	1e-41	4e-37	6e-20	8e-20	7e-21	7e-37	EPrGT00050000002533	2e-111	3e-113	7e-112	2e-35	5e-114	missing	2e-42	KOG0358	0
EOG093708OP	Missing	Missing	Duplicated	Fragmented	Missing	Missing	Missing	EPrGT00050000002467	Missing	Missing	Missing	Missing	Missing	Missing	Missing	EPrGT00050000002690	Missing	Missing	Missing	Missing	Missing	Missing	Missing	EOG09370E0Y	2e-151	8e-149	6e-170	1e-151	6e-153	5e-68	3e-148	EPrGT00050000002467	1e-145	2e-150	3e-152	3e-83	3e-146	2e-34	3e-151	EPrGT00050000002690	3e-32	4e-31	3e-34	4e-32	5e-34	missing	1e-30	KOG0359	0
EOG093708TP	Duplicated	Complete	Complete	Duplicated	Complete	Fragmented	Complete	EPrGT00050000002494	Complete	Complete	Complete	Missing	Complete	Missing	Complete	EPrGT00050000002851	Missing	Complete	Complete	Missing	Missing	Missing	Missing	EOG09370E36	missing	missing	missing	missing	missing	missing	missing	EPrGT00050000002494	0	0	0	2e-120	0	missing	0	EPrGT00050000002851	3e-38	9e-51	2e-48	2e-15	1e-36	4e-12	3e-51	KOG0361	0
EOG0937091Y	Complete	Complete	Complete	Complete	Duplicated	Missing	Complete	EPrGT00050000002505	Complete	Complete	Complete	Missing	Missing	Missing	Complete	EPrGT00050000002854	Complete	Complete	Duplicated	Missing	Complete	Missing	Complete	EOG09370E4U	1e-88	2e-89	3e-93	2e-44	1e-80	missing	8e-91	EPrGT00050000002505	8e-120	2e-117	5e-123	3e-66	2e-106	missing	3e-122	EPrGT00050000002854	2e-139	3e-140	6e-141	4e-86	8e-134	2e-25	1e-136	KOG0362	3e-179
EOG0937092T	Missing	Missing	Complete	Fragmented	Missing	Missing	Missing	EPrGT00050000002533	Complete	Complete	Complete	Missing	Duplicated	Missing	Missing	EPrGT00050000002860	Complete	Complete	Complete	Missing	Duplicated	Missing	Missing	EOG09370E4W	6e-87	5e-88	2e-88	6e-90	2e-89	2e-60	1e-83	EPrGT00050000002533	2e-123	3e-123	9e-123	4e-27	2e-124	missing	9e-40	EPrGT00050000002860	3e-81	5e-54	8e-88	6e-35	3e-82	missing	9e-63	KOG0363	0
EOG0937092W	Complete	Complete	Duplicated	Fragmented	Complete	Complete	Duplicated	EPrGT00050000002690	Missing	Missing	Missing	Missing	Missing	Missing	Missing	EPrGT00050000002879	Missing	Missing	Missing	Missing	Missing	Missing	Missing	EOG09370E8S	8e-28	3e-28	3e-31	3e-46	1e-30	missing	2e-28	EPrGT00050000002690	6e-35	1e-36	5e-39	4e-37	8e-37	2e-14	2e-36	EPrGT00050000002879	missing	2e-24	2e-21	missing	missing	missing	missing	KOG0364	0
EOG093709BZ	Duplicated	Duplicated	Duplicated	Complete	Duplicated	Fragmented	Duplicated	EPrGT00050000002854	Complete	Complete	Duplicated	Missing	Complete	Missing	Complete	EPrGT00050000002887	Missing	Missing	Missing	Missing	Missing	Missing	Missing	EOG09370EHZ	3e-89	2e-90	1e-91	3e-89	4e-92	1e-20	6e-87	EPrGT00050000002854	7e-153	4e-152	1e-154	7e-100	4e-142	6e-32	4e-149	EPrGT00050000002887	1e-69	8e-69	3e-70	missing	missing	missing	1e-74	KOG0365	1e-117
EOG093709HP	Complete	Complete	Complete	Fragmented	Complete	Fragmented	Fragmented	EPrGT00050000002860	Missing	Complete	Complete	Missing	Missing	Missing	Missing	EPrGT00050000003007	Missing	Complete	Duplicated	Missing	Missing	Missing	Missing	EOG09370EL3	1e-27	2e-60	7e-59	7e-15	missing	missing	5e-34	EPrGT00050000002860	6e-86	2e-89	6e-94	4e-42	8e-90	missing	1e-68	EPrGT00050000003007	9e-21	3e-27	5e-34	3e-23	8e-24	2e-19	missing	KOG0366	2e-102
EOG093709JG	Complete	Complete	Duplicated	Fragmented	Complete	Complete	Complete	EPrGT00050000002879	Missing	Missing	Missing	Missing	Missing	Missing	Missing	EPrGT00050000003076	Complete	Complete	Complete	Duplicated	Complete	Missing	Duplicated	EOG09370ER5	6e-23	6e-33	2e-32	missing	missing	missing	missing	EPrGT00050000002879	missing	5e-25	5e-23	missing	missing	missing	missing	EPrGT00050000003076	5e-66	2e-69	3e-66	1e-66	3e-66	6e-16	3e-66	KOG0367	2e-76
EOG09370A22	Complete	Complete	Duplicated	Missing	Missing	Missing	Missing	EPrGT00050000002887	Missing	Missing	Missing	Missing	Missing	Missing	Missing	EPrGT00050000003113	Missing	Complete	Complete	Duplicated	Duplicated	Missing	Complete	EOG09370F1Q	missing	missing	missing	missing	missing	missing	missing	EPrGT00050000002887	7e-75	2e-73	2e-77	missing	missing	missing	4e-80	EPrGT00050000003113	4e-35	4e-42	2e-99	1e-87	7e-45	missing	2e-35	KOG0371	1e-160
EOG09370ADO	Complete	Complete	Complete	Complete	Complete	Complete	Complete	EPrGT00050000002919	Missing	Missing	Missing	Missing	Missing	Missing	Missing	EPrGT00050000003116	Complete	Duplicated	Duplicated	Complete	Complete	Missing	Missing	EOG09370F3T	missing	4e-12	2e-12	missing	missing	missing	missing	EPrGT00050000002919	5e-53	3e-50	2e-50	1e-26	4e-13	missing	missing	EPrGT00050000003116	5e-48	4e-48	7e-49	3e-48	2e-47	1e-44	9e-40	KOG0372	0
EOG09370AI8	Complete	Complete	Duplicated	Fragmented	Complete	Missing	Missing	EPrGT00050000003007	Missing	Complete	Complete	Missing	Missing	Missing	Missing	EPrGT00050000003119	Duplicated	Complete	Complete	Duplicated	Duplicated	Missing	Duplicated	EOG09370F47	4e-130	2e-128	1e-131	4e-133	3e-132	2e-43	3e-129	EPrGT00050000003007	8e-21	4e-25	2e-24	8e-26	1e-21	6e-23	missing	EPrGT00050000003119	7e-43	2e-43	3e-43	2e-43	2e-43	6e-23	8e-44	KOG0373	2e-154
EOG09370AJP	Complete	Complete	Duplicated	Duplicated	Duplicated	Fragmented	Complete	EPrGT00050000003076	Complete	Complete	Complete	Duplicated	Complete	Missing	Duplicated	EPrGT00050000003122	Duplicated	Duplicated	Duplicated	Missing	Missing	Missing	Complete	EOG093701IQ	5e-97	9e-98	2e-94	2e-55	3e-63	2e-29	5e-80	EPrGT00050000003076	3e-58	1e-60	2e-58	5e-59	2e-58	missing	2e-59	EPrGT00050000003122	1e-51	3e-50	1e-57	5e-13	9e-50	8e-16	1e-50	KOG0376	0
EOG09370AL3	Complete	Duplicated	Duplicated	Duplicated	Duplicated	Fragmented	Duplicated	EPrGT00050000003113	Missing	Complete	Duplicated	Complete	Duplicated	Missing	Missing	EPrGT00050000003160	Missing	Missing	Missing	Missing	Missing	Missing	Missing	EOG09370FKI	missing	missing	missing	missing	missing	missing	missing	EPrGT00050000003113	1e-34	4e-33	7e-60	1e-77	1e-33	missing	2e-31	EPrGT00050000003160	2e-110	3e-92	1e-90	missing	1e-26	2e-57	3e-87	KOG0394	2e-100
EOG09370ARO	Complete	Complete	Duplicated	Duplicated	Duplicated	Missing	Duplicated	EPrGT00050000003116	Complete	Duplicated	Duplicated	Complete	Missing	Missing	Missing	EPrGT00050000003199	Missing	Missing	Complete	Missing	Missing	Missing	Missing	EOG09370FLD	3e-93	1e-80	1e-104	4e-102	1e-90	3e-36	3e-94	EPrGT00050000003116	6e-50	3e-50	1e-49	4e-50	3e-48	5e-46	3e-42	EPrGT00050000003199	2e-20	2e-19	1e-41	4e-22	3e-17	missing	1e-16	KOG0397	4e-91
EOG09370AS9	Complete	Complete	Complete	Fragmented	Missing	Missing	Fragmented	EPrGT00050000003119	Complete	Complete	Complete	Duplicated	Complete	Missing	Missing	EPrGT00050000003237	Complete	Fragmented	Duplicated	Complete	Complete	Missing	Duplicated	EOG09370FN1	3e-115	1e-122	1e-132	2e-124	5e-114	4e-74	1e-97	EPrGT00050000003119	8e-45	2e-45	2e-45	1e-45	2e-45	2e-24	2e-44	EPrGT00050000003237	2e-40	2e-40	4e-45	2e-44	2e-40	1e-22	3e-40	KOG0400	5e-79
EOG09370AV1	Complete	Complete	Duplicated	Complete	Complete	Duplicated	Complete	EPrGT00050000003122	Missing	Missing	Missing	Missing	Missing	Missing	Missing	EPrGT00050000003239	Missing	Complete	Missing	Missing	Missing	Missing	Missing	EOG09370FSS	5e-23	4e-46	7e-50	missing	missing	2e-24	missing	EPrGT00050000003122	3e-47	2e-44	7e-46	4e-12	3e-41	2e-12	2e-47	EPrGT00050000003239	2e-75	1e-75	4e-74	1e-42	3e-78	3e-11	1e-74	KOG0402	2e-35
EOG09370AWB	Complete	Complete	Complete	Complete	Duplicated	Missing	Complete	EPrGT00050000003160	Missing	Missing	Missing	Missing	Missing	Missing	Missing	EPrGT00050000003303	Duplicated	Complete	Duplicated	Complete	Complete	Missing	Complete	EOG09370FVX	7e-82	3e-83	1e-82	3e-54	1e-19	8e-15	6e-62	EPrGT00050000003160	8e-128	5e-140	6e-150	missing	1e-32	2e-93	5e-122	EPrGT00050000003303	2e-51	1e-49	2e-50	1e-47	1e-52	missing	3e-51	KOG0407	6e-83
EOG09370B1L	Complete	Complete	Duplicated	Fragmented	Fragmented	Missing	Complete	EPrGT00050000003199	Missing	Missing	Missing	Missing	Missing	Missing	Missing	EPrGT00050000003367	Complete	Duplicated	Duplicated	Duplicated	Duplicated	Complete	Duplicated	EOG09370FWQ	4e-97	1e-93	4e-100	2e-102	9e-102	1e-68	2e-98	EPrGT00050000003199	5e-17	7e-16	1e-31	3e-17	9e-14	missing	1e-12	EPrGT00050000003367	7e-30	1e-29	1e-31	1e-29	3e-30	8e-29	1e-30	KOG0418	1e-72
EOG09370B65	Missing	Missing	Fragmented	Missing	Missing	Missing	Missing	EPrGT00050000003237	Complete	Missing	Complete	Complete	Missing	Missing	Missing	EPrGT00050000003390	Complete	Complete	Duplicated	Missing	Complete	Missing	Complete	EOG09370FXE	2e-12	6e-17	9e-17	8e-13	2e-17	missing	1e-15	EPrGT00050000003237	3e-32	1e-32	5e-36	3e-38	1e-32	4e-21	8e-33	EPrGT00050000003390	2e-115	3e-109	5e-112	1e-77	1e-108	missing	9e-108	KOG0419	2e-75
EOG09370B7D	Complete	Complete	Complete	Duplicated	Complete	Fragmented	Complete	EPrGT00050000003239	Missing	Complete	Complete	Missing	Duplicated	Missing	Complete	EPrGT00050000003415	Missing	Missing	Missing	Missing	Missing	Missing	Complete	EOG09370GC2	3e-19	6e-18	3e-21	missing	2e-15	6e-11	missing	EPrGT00050000003239	2e-130	5e-139	6e-136	2e-69	2e-139	5e-13	1e-136	EPrGT00050000003415	4e-51	3e-49	2e-54	1e-12	9e-24	5e-11	2e-55	KOG0420	1e-67
EOG09370BBR	Complete	Complete	Duplicated	Duplicated	Duplicated	Fragmented	Complete	EPrGT00050000003303	Missing	Missing	Complete	Missing	Complete	Missing	Missing	EPrGT00050000003588	Missing	Complete	Duplicated	Missing	Missing	Missing	Duplicated	EOG09370GEO	missing	1e-20	3e-21	5e-18	8e-24	missing	missing	EPrGT00050000003303	7e-47	5e-50	1e-49	6e-42	2e-52	missing	8e-50	EPrGT00050000003588	missing	3e-48	2e-51	missing	missing	8e-18	7e-51	KOG0424	3e-67
EOG09370BGO	Fragmented	Complete	Duplicated	Complete	Duplicated	Missing	Complete	EPrGT00050000003367	Complete	Duplicated	Duplicated	Duplicated	Duplicated	Complete	Duplicated	EPrGT00050000003603	Complete	Missing	Missing	Missing	Missing	Missing	Missing	EOG09370GHM	7e-47	2e-52	6e-60	3e-47	4e-52	2e-20	3e-48	EPrGT00050000003367	3e-25	3e-25	8e-26	2e-25	2e-26	2e-23	2e-25	EPrGT00050000003603	3e-34	2e-33	1e-29	2e-33	5e-33	2e-27	6e-18	KOG0434	0
EOG09370BJE	Complete	Complete	Duplicated	Complete	Duplicated	Missing	Complete	EPrGT00050000003390	Missing	Missing	Missing	Missing	Missing	Missing	Missing	EPrGT00050000003615	Missing	Complete	Complete	Missing	Complete	Missing	Complete	EOG09370GHP	missing	missing	missing	missing	missing	missing	missing	EPrGT00050000003390	4e-121	7e-115	1e-116	5e-87	3e-104	missing	2e-115	EPrGT00050000003615	0	0	0	4e-107	0	3e-25	0	KOG0441	missing
EOG09370BK5	Fragmented	Fragmented	Fragmented	Missing	Missing	Missing	Missing	EPrGT00050000003415	Missing	Missing	Missing	Missing	Missing	Missing	Missing	EPrGT00050000003620	Fragmented	Complete	Duplicated	Missing	Missing	Missing	Missing	EOG09370GIK	1e-95	6e-101	8e-135	2e-102	5e-103	2e-68	1e-100	EPrGT00050000003415	2e-60	8e-57	1e-62	missing	1e-20	5e-14	4e-69	EPrGT00050000003620	7e-36	7e-40	5e-41	missing	missing	missing	missing	KOG0450	0
EOG09370BQO	Complete	Complete	Complete	Complete	Complete	Missing	Duplicated	EPrGT00050000003569	Complete	Complete	Complete	Missing	Duplicated	Missing	Complete	EPrGT00050000003868	Missing	Missing	Missing	Missing	Missing	Missing	Missing	EOG09370GJ7	7e-106	1e-106	3e-106	6e-100	3e-106	4e-33	8e-105	EPrGT00050000003569	1e-67	3e-69	6e-72	5e-72	3e-69	missing	2e-69	EPrGT00050000003868	1e-71	5e-70	5e-70	8e-56	1e-71	3e-26	2e-73	KOG0460	4e-177
EOG09370BYX	Complete	Complete	Duplicated	Fragmented	Fragmented	Fragmented	Fragmented	EPrGT00050000003588	Missing	Complete	Duplicated	Missing	Missing	Missing	Duplicated	EPrGT00050000003931	Missing	Missing	Missing	Missing	Missing	Missing	Missing	EOG09370GK0	1e-25	1e-23	3e-24	1e-23	2e-11	missing	5e-11	EPrGT00050000003588	missing	2e-57	1e-57	missing	missing	2e-13	7e-58	EPrGT00050000003931	2e-27	7e-27	1e-32	4e-37	3e-25	4e-15	4e-29	KOG0462	0
EOG09370C5A	Complete	Complete	Complete	Missing	Missing	Missing	Missing	EPrGT00050000003615	Missing	Missing	Missing	Missing	Missing	Missing	Missing	EPrGT00050000003964	Complete	Complete	Complete	Complete	Duplicated	Missing	Complete	EOG09370H3E	1e-19	8e-30	5e-93	3e-33	7e-29	missing	2e-67	EPrGT00050000003615	0	0	0	8e-116	0	2e-28	0	EPrGT00050000003964	0	0	0	0	0	2e-20	0	KOG0466	0
EOG09370CAN	Missing	Missing	Complete	Complete	Missing	Missing	Missing	EPrGT00050000003620	Missing	Complete	Complete	Missing	Missing	Missing	Missing	EPrGT00050000004000	Complete	Complete	Duplicated	Complete	Complete	Missing	Missing	EOG09370H68	missing	5e-12	2e-34	missing	2e-11	missing	missing	EPrGT00050000003620	7e-25	2e-39	6e-38	missing	missing	missing	missing	EPrGT00050000004000	7e-43	4e-43	1e-45	3e-33	1e-43	4e-16	2e-44	KOG0468	0
EOG09370CAV	Complete	Duplicated	Duplicated	Fragmented	Duplicated	Fragmented	Duplicated	EPrGT00050000003868	Missing	Missing	Missing	Missing	Missing	Missing	Missing	EPrGT00050000004027	Missing	Missing	Missing	Missing	Duplicated	Missing	Missing	EOG09370HBN	1e-17	4e-18	2e-18	9e-12	1e-12	missing	9e-17	EPrGT00050000003868	6e-74	5e-72	8e-77	4e-56	2e-73	7e-26	2e-76	EPrGT00050000004027	missing	3e-31	3e-31	2e-25	1e-35	1e-27	4e-27	KOG0469	0
EOG09370CF1	Complete	Duplicated	Complete	Missing	Missing	Missing	Missing	EPrGT00050000003931	Missing	Missing	Missing	Missing	Missing	Missing	Missing	EPrGT00050000004090	Complete	Complete	Fragmented	Missing	Complete	Missing	Duplicated	EOG09370HD7	2e-55	8e-78	8e-84	missing	2e-54	6e-77	5e-81	EPrGT00050000003931	4e-23	3e-24	7e-34	1e-31	3e-21	5e-11	6e-24	EPrGT00050000004090	0	0	0	1e-164	0	9e-53	0	KOG0477	0
EOG09370CIV	Duplicated	Duplicated	Complete	Duplicated	Duplicated	Complete	Complete	EPrGT00050000003964	Missing	Missing	Missing	Missing	Missing	Missing	Missing	EPrGT00050000004139	Missing	Missing	Complete	Missing	Duplicated	Missing	Missing	EOG09370HKV	3e-25	9e-26	1e-24	1e-22	4e-26	missing	1e-24	EPrGT00050000003964	0	0	0	0	0	5e-22	0	EPrGT00050000004139	6e-108	9e-108	7e-108	6e-110	6e-110	2e-28	5e-16	KOG0481	3e-176
EOG09370CK6	Missing	Missing	Missing	Missing	Missing	Missing	Missing	EPrGT00050000004000	Complete	Complete	Duplicated	Missing	Complete	Missing	Missing	EPrGT00050000004141	Complete	Complete	Duplicated	Missing	Duplicated	Missing	Duplicated	EOG093701S0	0	0	0	0	0	4e-42	0	EPrGT00050000004000	5e-32	2e-31	2e-36	4e-29	6e-31	2e-12	5e-32	EPrGT00050000004141	0	0	0	0	0	missing	0	KOG0495	0
EOG09370CKL	Complete	Complete	Complete	Complete	Complete	Missing	Complete	EPrGT00050000004027	Missing	Missing	Missing	Missing	Missing	Missing	Missing	EPrGT00050000004155	Missing	Missing	Missing	Missing	Missing	Missing	Missing	EOG09370HVI	2e-29	2e-31	7e-29	2e-20	missing	missing	3e-29	EPrGT00050000004027	missing	1e-41	1e-41	4e-30	1e-46	8e-39	2e-40	EPrGT00050000004155	7e-21	1e-37	1e-36	1e-18	2e-40	1e-12	5e-41	KOG0523	0
EOG09370CRF	Complete	Complete	Complete	Complete	Complete	Complete	Complete	EPrGT00050000004090	Complete	Complete	Missing	Missing	Complete	Missing	Duplicated	EPrGT00050000004169	Complete	Missing	Duplicated	Duplicated	Duplicated	Missing	Missing	EOG093701SQ	0	0	0	1e-87	0	5e-18	0	EPrGT00050000004090	0	0	0	2e-159	0	3e-26	0	EPrGT00050000004169	2e-49	1e-45	9e-53	1e-53	2e-50	8e-15	1e-51	KOG0524	1e-66
EOG09370CTU	Missing	Missing	Complete	Complete	Missing	Missing	Missing	EPrGT00050000004139	Missing	Missing	Missing	Missing	Missing	Missing	Missing	EPrGT00050000004171	Complete	Complete	Duplicated	Duplicated	Complete	Missing	Complete	EOG09370I3J	1e-41	1e-45	6e-49	missing	4e-13	8e-33	2e-43	EPrGT00050000004139	1e-140	2e-139	1e-139	4e-132	4e-144	2e-31	1e-141	EPrGT00050000004171	8e-58	7e-57	5e-57	8e-61	2e-57	missing	2e-58	KOG0530	8e-60
EOG09370CZ0	Complete	Duplicated	Duplicated	Missing	Missing	Fragmented	Fragmented	EPrGT00050000004141	Complete	Complete	Duplicated	Missing	Duplicated	Missing	Duplicated	EPrGT00050000004283	Missing	Missing	Missing	Missing	Missing	Missing	Missing	EOG09370I7R	missing	missing	missing	missing	missing	missing	missing	EPrGT00050000004141	0	0	0	0	0	missing	0	EPrGT00050000004283	5e-98	7e-96	7e-96	1e-63	2e-92	3e-29	2e-101	KOG0534	1e-83
EOG09370CZT	Duplicated	Duplicated	Duplicated	Fragmented	Duplicated	Fragmented	Fragmented	EPrGT00050000004155	Missing	Missing	Missing	Missing	Missing	Missing	Missing	EPrGT00050000004299	Complete	Complete	Complete	Complete	Duplicated	Missing	Missing	EOG09370IF5	1e-86	3e-95	2e-116	5e-93	5e-93	4e-17	1e-96	EPrGT00050000004155	3e-14	3e-39	4e-39	6e-20	3e-35	1e-17	1e-45	EPrGT00050000004299	4e-33	1e-34	5e-34	2e-34	6e-34	2e-16	9e-34	KOG0544	5e-49
EOG09370D13	Complete	Complete	Duplicated	Complete	Complete	Fragmented	Duplicated	EPrGT00050000004169	Missing	Missing	Missing	Missing	Missing	Missing	Missing	EPrGT00050000004324	Complete	Duplicated	Complete	Duplicated	Duplicated	Missing	Duplicated	EOG09370IH5	4e-50	2e-51	3e-52	3e-15	6e-27	missing	5e-15	EPrGT00050000004169	3e-69	4e-63	3e-68	3e-69	1e-67	3e-20	7e-65	EPrGT00050000004324	5e-42	3e-42	3e-42	1e-42	2e-42	missing	2e-42	KOG0556	9e-168
EOG09370DO5	Duplicated	Complete	Duplicated	Complete	Duplicated	Missing	Complete	EPrGT00050000004171	Complete	Complete	Duplicated	Duplicated	Complete	Missing	Complete	EPrGT00050000004348	Complete	Complete	Complete	Missing	Missing	Missing	Complete	EOG09370IMU	5e-18	3e-17	7e-15	missing	missing	missing	missing	EPrGT00050000004171	1e-56	3e-58	1e-59	1e-57	2e-55	missing	1e-58	EPrGT00050000004348	5e-32	2e-31	2e-33	missing	missing	missing	5e-35	KOG0559	6e-104
EOG09370DP4	Fragmented	Complete	Complete	Fragmented	Fragmented	Complete	Complete	EPrGT00050000004283	Missing	Missing	Missing	Missing	Missing	Missing	Missing	EPrGT00050000004425	Duplicated	Complete	Complete	Duplicated	Complete	Missing	Complete	EOG093701V7	0	0	0	8e-113	0	7e-25	0	EPrGT00050000004283	3e-93	7e-93	7e-91	8e-63	6e-89	3e-32	9e-94	EPrGT00050000004425	1e-133	1e-146	2e-146	2e-147	6e-145	3e-66	2e-133	KOG0563	9e-126
EOG09370DS4	Missing	Missing	Fragmented	Missing	Missing	Missing	Missing	EPrGT00050000004299	Complete	Complete	Complete	Complete	Duplicated	Missing	Complete	EPrGT00050000004725	Missing	Missing	Complete	Missing	Missing	Missing	Missing	EOG09370INZ	4e-22	2e-24	3e-16	missing	missing	7e-27	missing	EPrGT00050000004299	3e-40	2e-42	7e-42	3e-41	4e-42	2e-26	7e-40	EPrGT00050000004725	2e-19	1e-20	5e-73	5e-21	4e-21	missing	1e-20	KOG0567	1e-41
EOG09370DTG	Duplicated	Duplicated	Duplicated	Duplicated	Duplicated	Fragmented	Duplicated	EPrGT00050000004324	Complete	Duplicated	Complete	Complete	Duplicated	Missing	Duplicated	EPrGT00050000004757	Missing	Complete	Complete	Missing	Missing	Missing	Missing	EOG09370IUA	8e-76	6e-95	4e-93	2e-93	5e-81	2e-25	1e-92	EPrGT00050000004324	6e-50	8e-51	2e-50	4e-51	2e-51	missing	2e-50	EPrGT00050000004757	1e-111	1e-106	1e-104	4e-55	9e-100	missing	missing	KOG0602	3e-124
EOG09370DV4	Complete	Complete	Complete	Complete	Duplicated	Fragmented	Complete	EPrGT00050000004348	Missing	Missing	Missing	Missing	Missing	Missing	Missing	EPrGT00050000004774	Missing	Missing	Complete	Missing	Missing	Missing	Complete	EOG09370J9L	2e-26	1e-27	1e-28	missing	2e-17	missing	missing	EPrGT00050000004348	1e-47	2e-47	2e-49	missing	missing	missing	4e-47	EPrGT00050000004774	missing	9e-38	9e-40	missing	missing	8e-39	2e-39	KOG0622	8e-102
EOG09370DX4	Missing	Missing	Complete	Missing	Complete	Missing	Complete	EPrGT00050000004425	Complete	Complete	Complete	Duplicated	Complete	Missing	Complete	EPrGT00050000004785	Missing	Missing	Missing	Missing	Missing	Missing	Missing	EOG09370JIK	2e-13	3e-15	2e-38	2e-13	2e-15	missing	missing	EPrGT00050000004425	5e-174	0	0	0	0	2e-68	8e-160	EPrGT00050000004785	3e-95	2e-95	6e-94	4e-97	2e-95	7e-13	2e-94	KOG0625	0
EOG09370DXT	Missing	Missing	Fragmented	Fragmented	Missing	Missing	Missing	EPrGT00050000004725	Missing	Missing	Missing	Missing	Missing	Missing	Missing	EPrGT00050000004860	Complete	Complete	Complete	Missing	Complete	Missing	Complete	EOG09370JW6	missing	missing	missing	missing	missing	missing	missing	EPrGT00050000004725	1e-20	2e-22	2e-70	1e-22	1e-23	missing	1e-21	EPrGT00050000004860	4e-107	2e-103	7e-108	2e-26	4e-96	missing	2e-100	KOG0631	missing
EOG09370DYK	Missing	Complete	Complete	Fragmented	Missing	Missing	Missing	EPrGT00050000004757	Missing	Missing	Missing	Missing	Missing	Missing	Missing	EPrGT00050000004932	Missing	Missing	Missing	Complete	Complete	Missing	Missing	EOG09370JZ3	2e-23	4e-28	1e-26	missing	missing	missing	8e-25	EPrGT00050000004757	3e-97	2e-92	8e-93	2e-56	7e-90	missing	missing	EPrGT00050000004932	2e-64	9e-64	3e-67	5e-72	2e-64	3e-55	6e-65	KOG0650	4e-112
EOG09370E0Y	Duplicated	Duplicated	Duplicated	Duplicated	Duplicated	Complete	Complete	EPrGT00050000004774	Missing	Missing	Complete	Missing	Missing	Missing	Complete	EPrGT00050000004969	Complete	Duplicated	Complete	Duplicated	Complete	Complete	Complete	EOG09370K15	missing	missing	missing	missing	missing	missing	2e-15	EPrGT00050000004774	7e-13	3e-68	4e-79	1e-17	2e-11	3e-71	3e-84	EPrGT00050000004969	3e-45	7e-42	1e-41	2e-44	5e-41	2e-41	9e-41	KOG0659	2e-89
EOG09370E36	Missing	Missing	Fragmented	Missing	Missing	Missing	Missing	EPrGT00050000004785	Missing	Missing	Missing	Missing	Missing	Missing	Missing	EPrGT00050000005003	Complete	Complete	Duplicated	Missing	Missing	Missing	Complete	EOG09370K1R	4e-40	7e-48	5e-84	5e-68	5e-48	missing	4e-44	EPrGT00050000004785	2e-100	2e-99	2e-98	3e-103	2e-101	2e-11	missing	EPrGT00050000005003	8e-69	9e-66	3e-70	4e-58	missing	3e-17	1e-65	KOG0675	2e-112
EOG09370E4U	Complete	Complete	Complete	Fragmented	Complete	Missing	Complete	EPrGT00050000004860	Missing	Missing	Missing	Missing	Missing	Missing	Missing	EPrGT00050000005020	Complete	Complete	Complete	Duplicated	Duplicated	Missing	Duplicated	EOG09370KD4	6e-105	2e-101	1e-102	2e-102	1e-105	8e-21	1e-100	EPrGT00050000004860	6e-119	9e-115	5e-118	1e-35	4e-110	missing	7e-121	EPrGT00050000005020	1e-84	7e-88	4e-86	6e-77	5e-85	missing	1e-81	KOG0679	1e-97
EOG09370E4W	Complete	Complete	Duplicated	Complete	Duplicated	Fragmented	Complete	EPrGT00050000004932	Missing	Missing	Missing	Complete	Complete	Missing	Missing	EPrGT00050000005111	Missing	Missing	Duplicated	Duplicated	Missing	Missing	Missing	EOG09370KGV	3e-32	5e-31	3e-32	3e-32	5e-33	3e-17	5e-32	EPrGT00050000004932	1e-64	7e-63	5e-65	1e-68	5e-65	2e-54	2e-63	EPrGT00050000005111	1e-42	2e-45	4e-55	2e-52	1e-45	5e-45	4e-42	KOG0683	2e-116
EOG09370E8S	Complete	Complete	Duplicated	Complete	Complete	Missing	Duplicated	EPrGT00050000005003	Missing	Missing	Complete	Missing	Missing	Missing	Missing	EPrGT00050000005127	Missing	Complete	Complete	Duplicated	Missing	Missing	Missing	EOG09370KJ3	7e-47	7e-45	8e-45	missing	2e-47	3e-44	2e-40	EPrGT00050000005003	5e-81	5e-79	8e-86	7e-67	missing	missing	5e-72	EPrGT00050000005127	2e-19	2e-19	3e-26	2e-25	8e-20	5e-19	1e-19	KOG0687	6e-118
EOG09370EHZ	Duplicated	Duplicated	Complete	Duplicated	Duplicated	Fragmented	Complete	EPrGT00050000005020	Missing	Missing	Missing	Missing	Complete	Missing	Missing	EPrGT00050000005128	Complete	Duplicated	Complete	Complete	Complete	Missing	Complete	EOG09370KM9	2e-12	6e-12	2e-13	7e-14	1e-16	missing	2e-13	EPrGT00050000005020	3e-109	9e-109	2e-109	1e-100	1e-110	missing	8e-107	EPrGT00050000005128	7e-54	3e-55	8e-55	6e-56	6e-54	3e-17	1e-55	KOG0688	0
EOG09370EL3	Fragmented	Complete	Complete	Complete	Missing	Missing	Complete	EPrGT00050000005029	Missing	Missing	Missing	Missing	Missing	Missing	Missing	EPrGT00050000005163	Missing	Duplicated	Duplicated	Duplicated	Complete	Missing	Duplicated	EOG09370KOV	1e-14	1e-15	1e-42	8e-15	missing	missing	1e-15	EPrGT00050000005029	5e-74	8e-76	3e-78	1e-48	2e-64	missing	2e-80	EPrGT00050000005163	2e-41	1e-42	1e-43	2e-52	2e-40	5e-23	5e-43	KOG0727	0
EOG09370ER5	Complete	Complete	Duplicated	Complete	Complete	Missing	Fragmented	EPrGT00050000005111	Missing	Missing	Duplicated	Duplicated	Missing	Missing	Missing	EPrGT00050000005182	Complete	Complete	Duplicated	Duplicated	Complete	Complete	Complete	EOG09370KWF	missing	missing	missing	missing	missing	missing	missing	EPrGT00050000005111	4e-51	4e-54	4e-65	1e-63	2e-55	8e-53	2e-50	EPrGT00050000005182	5e-35	3e-35	2e-42	1e-36	1e-36	4e-35	2e-36	KOG0728	0
EOG09370F1Q	Duplicated	Fragmented	Complete	Missing	Fragmented	Fragmented	Complete	EPrGT00050000005128	Complete	Duplicated	Complete	Complete	Complete	Missing	Complete	EPrGT00050000005194	Missing	Missing	Duplicated	Missing	Missing	Complete	Missing	EOG09370KYZ	2e-84	3e-85	3e-84	3e-21	6e-85	4e-14	3e-87	EPrGT00050000005128	1e-71	9e-73	8e-73	7e-74	5e-72	7e-27	2e-72	EPrGT00050000005194	3e-30	7e-56	3e-59	3e-30	missing	1e-58	3e-57	KOG0729	0
EOG09370F3T	Duplicated	Complete	Complete	Complete	Duplicated	Complete	Complete	EPrGT00050000005144	Complete	Complete	Duplicated	Duplicated	Complete	Duplicated	Complete	EPrGT00050000005212	Duplicated	Duplicated	Duplicated	Duplicated	Duplicated	Missing	Duplicated	EOG09370L23	5e-79	4e-72	1e-84	1e-49	7e-76	missing	3e-85	EPrGT00050000005144	7e-168	9e-167	0	0	9e-168	2e-165	2e-163	EPrGT00050000005212	1e-38	5e-39	2e-38	8e-39	1e-39	8e-29	3e-38	KOG0734	7e-173
EOG09370F47	Complete	Complete	Complete	Complete	Complete	Fragmented	Complete	EPrGT00050000005163	Missing	Missing	Missing	Duplicated	Complete	Missing	Complete	EPrGT00050000005290	Complete	Complete	Duplicated	Complete	Complete	Missing	Complete	EOG09370L77	9e-27	3e-24	1e-23	missing	7e-27	missing	2e-30	EPrGT00050000005163	2e-35	1e-35	2e-35	7e-43	2e-34	2e-23	2e-37	EPrGT00050000005290	5e-88	8e-92	8e-91	2e-92	8e-91	5e-67	3e-89	KOG0741	0
EOG09370FKI	Missing	Missing	Missing	Missing	Missing	Missing	Complete	EPrGT00050000005176	Complete	Complete	Duplicated	Complete	Complete	Missing	Missing	EPrGT00050000005304	Complete	Complete	Duplicated	Duplicated	Duplicated	Missing	Missing	EOG09370LFI	2e-87	3e-80	2e-91	6e-89	1e-89	1e-15	2e-84	EPrGT00050000005176	2e-53	1e-54	4e-55	6e-54	6e-55	missing	missing	EPrGT00050000005304	3e-62	5e-60	7e-61	4e-59	5e-62	3e-15	2e-51	KOG0756	5e-75
EOG09370FLD	Complete	Complete	Duplicated	Duplicated	Duplicated	Fragmented	Complete	EPrGT00050000005182	Missing	Missing	Complete	Missing	Missing	Missing	Missing	EPrGT00050000005330	Duplicated	Duplicated	Duplicated	Complete	Duplicated	Missing	Complete	EOG09370LGH	3e-14	4e-55	3e-53	missing	missing	1e-26	7e-12	EPrGT00050000005182	9e-36	6e-37	1e-37	1e-37	7e-38	1e-36	9e-37	EPrGT00050000005330	7e-25	3e-24	1e-24	4e-25	4e-25	missing	4e-25	KOG0758	3e-52
EOG09370FN1	Duplicated	Duplicated	Duplicated	Duplicated	Duplicated	Complete	Complete	EPrGT00050000005194	Missing	Missing	Duplicated	Missing	Missing	Complete	Missing	EPrGT00050000005339	Complete	Complete	Complete	Missing	Missing	Missing	Complete	EOG09370LMP	2e-92	1e-90	6e-105	6e-19	6e-68	missing	2e-14	EPrGT00050000005194	5e-24	7e-44	3e-47	2e-24	missing	7e-46	8e-45	EPrGT00050000005339	6e-66	1e-56	3e-64	7e-45	missing	missing	4e-66	KOG0767	1e-58
EOG09370FSS	Duplicated	Complete	Duplicated	Missing	Missing	Complete	Missing	EPrGT00050000005202	Duplicated	Complete	Complete	Complete	Missing	Missing	Missing	EPrGT00050000005370	Complete	Complete	Complete	Missing	Duplicated	Missing	Complete	EOG09370LQ2	missing	missing	missing	missing	missing	missing	missing	EPrGT00050000005202	6e-35	1e-33	1e-33	6e-35	3e-30	missing	7e-31	EPrGT00050000005370	6e-55	2e-54	3e-60	1e-57	1e-55	missing	8e-54	KOG0780	0
EOG09370FVX	Complete	Complete	Complete	Complete	Fragmented	Fragmented	Complete	EPrGT00050000005212	Missing	Complete	Complete	Complete	Complete	Missing	Complete	EPrGT00050000005384	Complete	Duplicated	Duplicated	Duplicated	Duplicated	Complete	Duplicated	EOG09370LYY	2e-25	2e-26	8e-26	4e-25	1e-25	missing	1e-22	EPrGT00050000005212	2e-42	8e-42	2e-41	9e-42	3e-44	4e-29	2e-40	EPrGT00050000005384	9e-38	3e-38	1e-38	3e-38	1e-37	3e-37	5e-38	KOG0784	missing
EOG09370FWQ	Complete	Complete	Complete	Duplicated	Complete	Complete	Complete	EPrGT00050000005290	Missing	Missing	Missing	Missing	Missing	Missing	Missing	EPrGT00050000005427	Missing	Missing	Missing	Missing	Missing	Missing	Missing	EOG09370M9E	6e-25	9e-25	1e-110	6e-80	5e-25	missing	2e-27	EPrGT00050000005290	6e-89	4e-92	9e-91	2e-93	3e-91	7e-68	9e-90	EPrGT00050000005427	2e-42	5e-43	2e-40	1e-51	6e-39	8e-13	6e-42	KOG0785	2e-78
EOG09370FXE	Fragmented	Complete	Fragmented	Fragmented	Complete	Missing	Complete	EPrGT00050000005304	Missing	Missing	Missing	Missing	Missing	Missing	Missing	EPrGT00050000005439	Missing	Missing	Complete	Complete	Missing	Missing	Missing	EOG09370MAO	5e-65	1e-68	1e-96	2e-101	1e-69	4e-68	5e-60	EPrGT00050000005304	1e-75	4e-74	3e-76	3e-73	2e-75	3e-20	2e-65	EPrGT00050000005439	3e-25	2e-24	1e-69	9e-61	3e-25	missing	2e-27	KOG0787	2e-62
EOG09370GC2	Complete	Duplicated	Complete	Fragmented	Fragmented	Complete	Complete	EPrGT00050000005330	Complete	Complete	Complete	Complete	Complete	Missing	Complete	EPrGT00050000005459	Complete	Duplicated	Duplicated	Duplicated	Duplicated	Complete	Complete	EOG09370082	1e-174	4e-175	1e-174	4e-132	4e-177	missing	5e-176	EPrGT00050000005330	1e-46	1e-49	5e-48	6e-47	3e-47	missing	9e-49	EPrGT00050000005459	5e-32	8e-31	9e-36	3e-36	6e-32	2e-26	1e-32	KOG0788	4e-41
EOG09370GEO	Complete	Complete	Duplicated	Complete	Complete	Missing	Complete	EPrGT00050000005332	Complete	Duplicated	Duplicated	Duplicated	Duplicated	Complete	Duplicated	EPrGT00050000005482	Missing	Missing	Complete	Complete	Missing	Missing	Complete	EOG09370MDU	1e-54	3e-51	4e-74	5e-72	7e-56	3e-21	5e-50	EPrGT00050000005332	6e-91	1e-91	2e-91	3e-91	3e-91	2e-91	2e-92	EPrGT00050000005482	5e-43	4e-48	6e-56	2e-61	8e-48	8e-51	2e-48	KOG0815	3e-76
EOG09370GHM	Duplicated	Duplicated	Duplicated	Duplicated	Duplicated	Duplicated	Duplicated	EPrGT00050000005339	Complete	Complete	Complete	Missing	Missing	Missing	Complete	EPrGT00050000005485	Complete	Duplicated	Complete	Complete	Complete	Missing	Complete	EOG09370MGF	6e-20	1e-22	2e-26	2e-15	6e-22	missing	1e-20	EPrGT00050000005339	3e-70	5e-62	5e-70	1e-46	missing	missing	1e-71	EPrGT00050000005485	6e-69	1e-68	1e-67	1e-68	8e-68	missing	2e-69	KOG0817	2e-16
EOG09370GHP	Missing	Missing	Missing	Missing	Missing	Missing	Missing	EPrGT00050000005359	Missing	Missing	Missing	Missing	Missing	Missing	Missing	EPrGT00050000005498	Missing	Complete	Complete	Complete	Complete	Missing	Missing	EOG09370MHI	1e-33	8e-34	4e-47	3e-34	7e-33	4e-31	1e-36	EPrGT00050000005359	2e-43	7e-44	9e-44	1e-44	6e-44	missing	3e-42	EPrGT00050000005498	1e-40	1e-46	5e-48	4e-46	3e-45	8e-19	1e-28	KOG0820	1e-100
EOG09370GIK	Complete	Complete	Complete	Duplicated	Duplicated	Fragmented	Complete	EPrGT00050000005370	Missing	Missing	Missing	Missing	Missing	Missing	Missing	EPrGT00050000005502	Missing	Complete	Complete	Missing	Missing	Missing	Complete	EOG09370MMK	3e-15	5e-20	6e-35	2e-19	3e-17	2e-13	2e-22	EPrGT00050000005370	8e-72	3e-71	2e-70	6e-63	6e-73	missing	6e-68	EPrGT00050000005502	8e-82	1e-110	8e-111	2e-93	2e-92	missing	2e-108	KOG0829	1e-63
EOG09370GJ7	Complete	Complete	Complete	Complete	Duplicated	Fragmented	Complete	EPrGT00050000005384	Complete	Duplicated	Duplicated	Duplicated	Duplicated	Complete	Complete	EPrGT00050000005514	Missing	Missing	Complete	Duplicated	Missing	Missing	Missing	EOG0937029K	1e-21	6e-21	8e-21	1e-11	5e-23	7e-11	missing	EPrGT00050000005384	1e-39	6e-40	3e-40	5e-40	2e-39	8e-39	8e-40	EPrGT00050000005514	2e-71	2e-77	4e-86	3e-93	2e-70	7e-34	2e-71	KOG0852	1e-91
EOG09370GK0	Complete	Complete	Duplicated	Complete	Duplicated	Duplicated	Duplicated	EPrGT00050000005385	Missing	Missing	Missing	Missing	Missing	Missing	Missing	EPrGT00050000005516	Complete	Complete	Duplicated	Duplicated	Missing	Complete	Complete	EOG09370MQ0	2e-22	7e-50	3e-49	4e-25	missing	2e-11	6e-50	EPrGT00050000005385	6e-68	4e-77	3e-66	5e-74	4e-67	3e-26	2e-65	EPrGT00050000005516	4e-32	5e-28	3e-31	5e-32	2e-30	1e-31	2e-32	KOG0853	3e-121
EOG09370H3E	Fragmented	Complete	Duplicated	Complete	Complete	Missing	Complete	EPrGT00050000005427	Missing	Missing	Missing	Missing	Missing	Missing	Missing	EPrGT00050000005533	Missing	Missing	Complete	Missing	Missing	Missing	Missing	EOG09370MZ4	6e-111	3e-112	3e-115	3e-117	3e-118	4e-31	1e-117	EPrGT00050000005427	2e-59	2e-60	9e-62	2e-64	9e-52	4e-16	2e-61	EPrGT00050000005533	1e-95	5e-87	1e-102	8e-60	4e-84	missing	5e-99	KOG0857	6e-97
EOG09370H68	Fragmented	Complete	Complete	Missing	Complete	Missing	Complete	EPrGT00050000005439	Missing	Missing	Complete	Complete	Missing	Missing	Missing	EPrGT00050000005562	Complete	Complete	Duplicated	Duplicated	Complete	Complete	Fragmented	EOG093702AT	6e-109	1e-13	1e-173	4e-114	2e-109	missing	1e-15	EPrGT00050000005439	7e-15	5e-15	4e-65	3e-57	5e-15	missing	2e-16	EPrGT00050000005562	4e-43	4e-42	7e-49	1e-43	4e-44	3e-41	1e-46	KOG0861	5e-37
EOG09370HBN	Complete	Complete	Duplicated	Fragmented	Complete	Missing	Duplicated	EPrGT00050000005459	Complete	Missing	Complete	Missing	Missing	Missing	Missing	EPrGT00050000005628	Missing	Missing	Complete	Missing	Missing	Missing	Missing	EOG09370N7W	1e-76	4e-78	8e-80	missing	4e-15	missing	1e-82	EPrGT00050000005459	2e-26	3e-25	3e-31	2e-32	3e-26	2e-19	3e-26	EPrGT00050000005628	missing	8e-13	2e-20	4e-11	7e-11	missing	4e-12	KOG0862	2e-44
EOG09370HD7	Complete	Complete	Complete	Missing	Complete	Complete	Complete	EPrGT00050000005482	Missing	Missing	Missing	Missing	Missing	Missing	Missing	EPrGT00050000005659	Missing	Missing	Missing	Missing	Missing	Missing	Missing	EOG09370NBT	5e-50	8e-51	4e-52	7e-46	1e-52	1e-12	5e-47	EPrGT00050000005482	6e-50	3e-55	5e-57	1e-56	5e-56	7e-58	6e-57	EPrGT00050000005659	missing	missing	8e-25	missing	missing	missing	missing	KOG0871	missing
EOG09370HKV	Complete	Duplicated	Duplicated	Complete	Duplicated	Missing	Complete	EPrGT00050000005485	Complete	Duplicated	Complete	Complete	Complete	Missing	Complete	EPrGT00050000005670	Duplicated	Complete	Duplicated	Duplicated	Complete	Duplicated	Missing	EOG09370NBW	missing	2e-14	3e-21	missing	missing	missing	missing	EPrGT00050000005485	2e-99	3e-101	7e-101	3e-101	1e-97	missing	8e-103	EPrGT00050000005670	2e-165	3e-169	0	3e-178	1e-169	2e-168	9e-120	KOG0876	5e-55
EOG09370HVI	Complete	Duplicated	Complete	Fragmented	Missing	Missing	Complete	EPrGT00050000005498	Missing	Missing	Missing	Missing	Missing	Missing	Missing	EPrGT00050000005683	Missing	Missing	Complete	Duplicated	Missing	Missing	Complete	EOG09370NHX	2e-21	1e-17	7e-20	1e-13	missing	2e-14	missing	EPrGT00050000005498	2e-43	2e-51	4e-51	5e-51	4e-50	6e-19	2e-33	EPrGT00050000005683	2e-26	3e-26	3e-36	1e-33	1e-22	3e-26	2e-24	KOG0878	1e-49
EOG09370I3J	Complete	Duplicated	Duplicated	Missing	Fragmented	Complete	Complete	EPrGT00050000005502	Missing	Complete	Complete	Missing	Missing	Missing	Complete	EPrGT00050000005687	Duplicated	Duplicated	Duplicated	Duplicated	Duplicated	Complete	Duplicated	EOG09370NIG	2e-38	8e-36	4e-36	9e-36	1e-36	3e-36	5e-15	EPrGT00050000005502	3e-84	9e-114	6e-113	5e-91	2e-93	missing	5e-112	EPrGT00050000005687	3e-56	5e-57	1e-57	4e-57	2e-56	1e-49	3e-54	KOG0880	5e-84
EOG09370I7R	Missing	Missing	Missing	Missing	Missing	Missing	Missing	EPrGT00050000005514	Missing	Missing	Complete	Complete	Missing	Missing	Missing	EPrGT00050000005712	Missing	Missing	Missing	Missing	Missing	Missing	Missing	EOG093702DP	1e-59	2e-48	1e-45	1e-20	5e-17	4e-15	missing	EPrGT00050000005514	1e-69	2e-81	3e-87	3e-95	9e-69	1e-33	5e-71	EPrGT00050000005712	4e-77	2e-80	1e-100	4e-95	6e-81	1e-81	9e-72	KOG0888	missing
EOG09370IF5	Complete	Complete	Complete	Complete	Duplicated	Missing	Complete	EPrGT00050000005516	Missing	Missing	Missing	Missing	Missing	Missing	Missing	EPrGT00050000005714	Missing	Missing	Missing	Missing	Missing	Missing	Missing	EOG09370O06	7e-36	2e-36	7e-40	2e-29	missing	missing	missing	EPrGT00050000005516	5e-44	6e-39	5e-41	5e-44	3e-42	2e-41	6e-41	EPrGT00050000005714	missing	missing	3e-17	3e-35	missing	missing	missing	KOG0894	1e-58
EOG09370IH5	Duplicated	Complete	Duplicated	Fragmented	Fragmented	Missing	Fragmented	EPrGT00050000005533	Missing	Missing	Missing	Missing	Missing	Missing	Missing	EPrGT00050000005721	Complete	Complete	Complete	Missing	Duplicated	Missing	Complete	EOG09370O51	3e-73	3e-75	3e-85	8e-77	1e-72	missing	1e-71	EPrGT00050000005533	3e-97	1e-89	2e-105	9e-59	2e-83	missing	3e-102	EPrGT00050000005721	6e-52	1e-54	4e-55	8e-32	3e-54	4e-21	1e-53	KOG0898	6e-65
EOG09370IMU	Complete	Complete	Complete	Missing	Missing	Missing	Fragmented	EPrGT00050000005557	Duplicated	Duplicated	Duplicated	Duplicated	Duplicated	Complete	Duplicated	EPrGT00050000005732	Complete	Complete	Complete	Complete	Complete	Missing	Complete	EOG09370OFR	1e-18	4e-16	2e-17	missing	1e-16	missing	missing	EPrGT00050000005557	1e-88	8e-84	1e-89	3e-89	3e-89	1e-90	6e-88	EPrGT00050000005732	8e-128	1e-128	3e-131	3e-133	7e-134	8e-36	8e-132	KOG0922	0
EOG09370INZ	Complete	Complete	Complete	Missing	Fragmented	Complete	Fragmented	EPrGT00050000005562	Complete	Complete	Duplicated	Fragmented	Complete	Complete	Missing	EPrGT00050000005743	Complete	Complete	Duplicated	Complete	Missing	Complete	Complete	EOG09370OGU	1e-11	2e-14	1e-13	7e-13	missing	missing	2e-12	EPrGT00050000005562	2e-39	7e-41	8e-43	6e-41	1e-40	5e-40	4e-42	EPrGT00050000005743	2e-88	3e-90	1e-91	2e-81	missing	2e-85	1e-83	KOG0927	0
EOG09370IUA	Duplicated	Complete	Complete	Complete	Complete	Duplicated	Complete	EPrGT00050000005579	Missing	Complete	Duplicated	Complete	Missing	Missing	Missing	EPrGT00050000005769	Fragmented	Complete	Fragmented	Fragmented	Fragmented	Missing	Fragmented	EOG09370OGW	missing	missing	3e-45	2e-31	missing	missing	missing	EPrGT00050000005579	5e-107	9e-113	2e-121	5e-114	4e-108	3e-107	2e-60	EPrGT00050000005769	2e-47	2e-45	2e-46	1e-47	4e-48	4e-36	2e-48	KOG0933	0
EOG09370J9L	Duplicated	Complete	Duplicated	Missing	Duplicated	Missing	Missing	EPrGT00050000005612	Missing	Missing	Complete	Complete	Complete	Complete	Missing	EPrGT00050000005783	Missing	Missing	Missing	Missing	Missing	Missing	Missing	EOG09370OHP	1e-27	1e-50	1e-55	4e-35	missing	2e-54	2e-53	EPrGT00050000005612	3e-24	5e-26	3e-26	2e-26	4e-27	1e-26	2e-26	EPrGT00050000005783	missing	missing	missing	missing	missing	missing	missing	KOG0934	1e-67
EOG09370JIK	Missing	Missing	Fragmented	Missing	Missing	Missing	Missing	EPrGT00050000005623	Complete	Complete	Duplicated	Duplicated	Duplicated	Complete	Duplicated	EPrGT00050000005798	Complete	Complete	Complete	Missing	Complete	Complete	Missing	EOG09370OLY	2e-38	1e-44	2e-45	missing	4e-43	missing	missing	EPrGT00050000005623	2e-51	4e-52	1e-52	4e-53	1e-53	2e-53	9e-54	EPrGT00050000005798	4e-47	5e-47	9e-47	missing	1e-47	4e-45	7e-37	KOG0935	2e-65
EOG09370JW6	Missing	Missing	Missing	Missing	Missing	Missing	Missing	EPrGT00050000005628	Missing	Missing	Missing	Missing	Missing	Missing	Missing	EPrGT00050000005800	Duplicated	Duplicated	Duplicated	Missing	Duplicated	Missing	Duplicated	EOG09370OO3	missing	missing	missing	missing	missing	missing	missing	EPrGT00050000005628	3e-23	5e-23	3e-28	5e-22	2e-22	missing	7e-23	EPrGT00050000005800	5e-113	9e-112	4e-124	5e-55	4e-113	7e-51	1e-116	KOG0937	0
EOG09370JZ3	Missing	Missing	Missing	Missing	Missing	Missing	Missing	EPrGT00050000005659	Missing	Missing	Missing	Missing	Missing	Missing	Missing	EPrGT00050000005808	Complete	Duplicated	Duplicated	Duplicated	Complete	Complete	Duplicated	EOG09370OS5	missing	3e-12	8e-14	4e-14	missing	missing	3e-19	EPrGT00050000005659	missing	missing	1e-27	missing	missing	missing	missing	EPrGT00050000005808	2e-68	5e-74	5e-74	3e-74	2e-73	5e-74	8e-72	KOG0938	7e-142
EOG09370K15	Missing	Missing	Complete	Missing	Missing	Missing	Complete	EPrGT00050000005670	Duplicated	Complete	Duplicated	Duplicated	Complete	Complete	Missing	EPrGT00050000005815	Missing	Missing	Missing	Missing	Missing	Missing	Missing	EOG09370OUS	5e-12	missing	9e-11	missing	4e-12	missing	3e-12	EPrGT00050000005670	1e-180	0	0	0	0	0	7e-128	EPrGT00050000005815	1e-138	4e-148	1e-148	missing	4e-146	8e-36	9e-142	KOG0948	0
EOG09370K1R	Complete	Duplicated	Complete	Complete	Duplicated	Missing	Complete	EPrGT00050000005683	Missing	Missing	Missing	Missing	Missing	Missing	Complete	EPrGT00050000005840	Complete	Complete	Duplicated	Complete	Complete	Missing	Complete	EOG09370P2W	3e-21	5e-23	2e-22	2e-23	5e-22	3e-20	3e-20	EPrGT00050000005683	5e-17	3e-17	1e-26	8e-24	6e-15	7e-17	2e-15	EPrGT00050000005840	2e-67	6e-71	7e-73	1e-72	4e-72	missing	2e-64	KOG0952	0
EOG09370KD4	Complete	Complete	Duplicated	Complete	Complete	Missing	Complete	EPrGT00050000005687	Duplicated	Duplicated	Duplicated	Duplicated	Duplicated	Missing	Duplicated	EPrGT00050000005847	Missing	Missing	Complete	Missing	Missing	Missing	Missing	EOG09370P5Q	missing	missing	6e-14	missing	missing	missing	4e-12	EPrGT00050000005687	4e-57	3e-59	1e-59	2e-59	8e-58	4e-50	8e-56	EPrGT00050000005847	1e-24	3e-26	1e-24	2e-26	1e-24	2e-15	1e-22	KOG0959	7e-172
EOG09370KGV	Complete	Complete	Duplicated	Duplicated	Duplicated	Fragmented	Complete	EPrGT00050000005712	Missing	Missing	Missing	Missing	Missing	Missing	Missing	EPrGT00050000005852	Missing	Missing	Duplicated	Duplicated	Missing	Missing	Missing	EOG09370P7I	3e-27	9e-27	6e-26	7e-13	2e-17	1e-16	4e-24	EPrGT00050000005712	3e-80	2e-84	2e-102	1e-98	1e-84	3e-85	1e-71	EPrGT00050000005852	3e-30	3e-32	6e-43	2e-36	8e-34	4e-15	2e-33	KOG0960	8e-137
EOG09370KJ3	Complete	Complete	Complete	Missing	Complete	Complete	Fragmented	EPrGT00050000005714	Missing	Missing	Missing	Missing	Missing	Missing	Missing	EPrGT00050000005857	Complete	Complete	Duplicated	Missing	Missing	Missing	Complete	EOG09370P9T	2e-20	3e-22	7e-34	3e-28	2e-19	missing	7e-20	EPrGT00050000005714	missing	7e-11	7e-21	1e-35	missing	missing	missing	EPrGT00050000005857	1e-42	3e-39	3e-42	1e-39	missing	2e-14	2e-35	KOG0964	0
EOG09370KM9	Complete	Complete	Duplicated	Complete	Duplicated	Duplicated	Duplicated	EPrGT00050000005721	Missing	Missing	Missing	Missing	Missing	Missing	Missing	EPrGT00050000005858	Fragmented	Duplicated	Duplicated	Duplicated	Missing	Complete	Missing	EOG09370PBD	3e-100	2e-101	3e-122	4e-103	9e-101	4e-99	3e-94	EPrGT00050000005721	2e-57	1e-61	1e-86	3e-59	1e-79	6e-21	4e-60	EPrGT00050000005858	1e-58	1e-63	2e-64	1e-65	8e-59	1e-63	1e-51	KOG0969	0
EOG09370KOV	Complete	Complete	Complete	Fragmented	Missing	Missing	Fragmented	EPrGT00050000005732	Missing	Missing	Missing	Missing	Missing	Missing	Missing	EPrGT00050000005863	Complete	Duplicated	Duplicated	Duplicated	Complete	Complete	Duplicated	EOG09370PLC	6e-47	4e-47	5e-47	2e-30	missing	2e-14	missing	EPrGT00050000005732	2e-127	2e-128	3e-131	3e-133	4e-134	6e-39	2e-132	EPrGT00050000005863	3e-33	1e-32	2e-33	5e-34	2e-33	2e-31	2e-31	KOG0985	0
EOG09370KWF	Complete	Missing	Missing	Missing	Missing	Missing	Missing	EPrGT00050000005743	Complete	Complete	Duplicated	Missing	Missing	Complete	Complete	EPrGT00050000005885	Duplicated	Duplicated	Duplicated	Duplicated	Duplicated	Missing	Complete	EOG09370PN3	missing	missing	missing	missing	missing	missing	missing	EPrGT00050000005743	2e-76	4e-77	4e-81	1e-67	missing	3e-77	7e-73	EPrGT00050000005885	2e-46	1e-45	2e-46	1e-46	5e-47	3e-30	2e-44	KOG0989	4e-83
EOG09370KYZ	Duplicated	Complete	Complete	Missing	Complete	Missing	Complete	EPrGT00050000005755	Duplicated	Duplicated	Duplicated	Duplicated	Duplicated	Duplicated	Duplicated	EPrGT00050000005914	Complete	Complete	Complete	Complete	Complete	Missing	Complete	EOG09370PYJ	1e-67	4e-74	1e-73	2e-65	7e-66	5e-21	2e-70	EPrGT00050000005755	1e-36	1e-37	1e-36	9e-38	2e-37	1e-35	4e-37	EPrGT00050000005914	1e-41	3e-43	7e-44	3e-38	5e-41	missing	4e-49	KOG0991	1e-111
EOG09370L23	Complete	Duplicated	Complete	Fragmented	Complete	Complete	Complete	EPrGT00050000005769	Complete	Missing	Complete	Missing	Fragmented	Missing	Complete	EPrGT00050000005939	Complete	Complete	Duplicated	Complete	Complete	Missing	Complete	EOG093702MJ	2e-12	2e-15	3e-14	1e-11	missing	2e-16	missing	EPrGT00050000005769	2e-43	1e-41	2e-42	2e-43	2e-45	2e-32	4e-44	EPrGT00050000005939	1e-110	5e-108	9e-110	8e-110	2e-109	1e-20	4e-107	KOG0996	0
EOG09370L77	Complete	Complete	Complete	Fragmented	Duplicated	Missing	Complete	EPrGT00050000005783	Missing	Missing	Missing	Missing	Missing	Missing	Missing	EPrGT00050000005940	Complete	Duplicated	Duplicated	Duplicated	Complete	Missing	Missing	EOG09370QBK	missing	missing	missing	missing	missing	missing	missing	EPrGT00050000005783	missing	missing	missing	missing	missing	missing	missing	EPrGT00050000005940	2e-91	8e-92	2e-91	1e-93	4e-91	1e-86	1e-69	KOG1036	8e-62
EOG09370LFI	Duplicated	Complete	Complete	Complete	Complete	Fragmented	Complete	EPrGT00050000005798	Missing	Missing	Missing	Missing	Missing	Missing	Missing	EPrGT00050000005944	Missing	Missing	Complete	Duplicated	Missing	Missing	Missing	EOG09370QBR	1e-15	5e-12	1e-52	4e-54	3e-15	missing	missing	EPrGT00050000005798	1e-57	2e-56	2e-56	1e-13	2e-58	1e-52	4e-45	EPrGT00050000005944	3e-51	3e-51	2e-62	2e-64	1e-50	missing	4e-53	KOG1047	1e-159
EOG09370LGH	Complete	Complete	Complete	Missing	Missing	Fragmented	Complete	EPrGT00050000005800	Missing	Complete	Duplicated	Missing	Complete	Missing	Complete	EPrGT00050000005954	Missing	Missing	Missing	Missing	Missing	Missing	Missing	EOG09370QCX	missing	missing	missing	missing	missing	missing	missing	EPrGT00050000005800	3e-113	2e-106	5e-122	3e-52	7e-109	6e-52	2e-114	EPrGT00050000005954	4e-49	2e-14	4e-53	3e-50	2e-46	4e-12	2e-43	KOG1058	0
EOG09370LMP	Complete	Complete	Duplicated	Fragmented	Fragmented	Missing	Missing	EPrGT00050000005808	Complete	Duplicated	Duplicated	Duplicated	Complete	Complete	Duplicated	EPrGT00050000005957	Complete	Complete	Complete	Missing	Missing	Missing	Missing	EOG09370QFD	8e-19	2e-25	4e-28	missing	8e-16	4e-13	1e-25	EPrGT00050000005808	1e-64	1e-70	2e-70	1e-70	1e-69	3e-70	1e-68	EPrGT00050000005957	9e-100	5e-102	7e-100	6e-73	8e-27	2e-22	5e-88	KOG1062	0
EOG09370LQ2	Complete	Complete	Complete	Missing	Duplicated	Missing	Complete	EPrGT00050000005815	Missing	Missing	Missing	Missing	Missing	Missing	Missing	EPrGT00050000005966	Complete	Complete	Complete	Complete	Duplicated	Complete	Complete	EOG09370QI4	2e-29	8e-33	1e-32	missing	missing	3e-32	missing	EPrGT00050000005815	8e-135	6e-144	3e-143	missing	1e-141	6e-34	4e-137	EPrGT00050000005966	4e-124	4e-120	7e-122	2e-117	9e-124	3e-120	2e-116	KOG1068	2e-36
EOG09370LYY	Complete	Complete	Complete	Complete	Duplicated	Missing	Complete	EPrGT00050000005840	Complete	Complete	Duplicated	Complete	Complete	Missing	Missing	EPrGT00050000005974	Complete	Duplicated	Duplicated	Missing	Duplicated	Missing	Complete	EOG09370QJ1	3e-85	9e-87	8e-87	9e-87	3e-85	missing	1e-86	EPrGT00050000005840	2e-59	7e-63	2e-64	2e-64	9e-65	missing	1e-56	EPrGT00050000005974	3e-38	5e-40	3e-39	4e-22	5e-39	missing	9e-39	KOG1077	6e-151
EOG09370M9E	Complete	Complete	Complete	Complete	Complete	Missing	Complete	EPrGT00050000005847	Missing	Missing	Missing	Missing	Missing	Missing	Missing	EPrGT00050000005991	Duplicated	Duplicated	Duplicated	Duplicated	Complete	Duplicated	Complete	EOG09370QKS	missing	missing	2e-35	missing	missing	missing	missing	EPrGT00050000005847	7e-35	5e-38	1e-37	3e-38	6e-36	2e-27	6e-33	EPrGT00050000005991	2e-50	1e-50	1e-55	3e-53	1e-49	6e-51	7e-49	KOG1078	0
EOG09370MAO	Complete	Complete	Duplicated	Complete	Duplicated	Complete	Complete	EPrGT00050000005852	Missing	Missing	Duplicated	Duplicated	Complete	Missing	Complete	EPrGT00050000005993	Complete	Complete	Duplicated	Duplicated	Duplicated	Missing	Missing	EOG09370QMM	missing	missing	7e-37	missing	missing	missing	missing	EPrGT00050000005852	7e-31	8e-33	4e-38	1e-34	1e-35	2e-15	4e-35	EPrGT00050000005993	9e-24	4e-24	9e-26	1e-26	9e-24	missing	6e-23	KOG1088	7e-33
EOG09370MDU	Complete	Complete	Duplicated	Duplicated	Duplicated	Fragmented	Complete	EPrGT00050000005857	Missing	Missing	Missing	Missing	Missing	Missing	Missing	EPrGT00050000005995	Duplicated	Complete	Duplicated	Missing	Duplicated	Missing	Duplicated	EOG09370QT3	2e-22	5e-23	4e-24	missing	missing	missing	missing	EPrGT00050000005857	1e-40	3e-38	1e-42	4e-37	missing	8e-15	2e-30	EPrGT00050000005995	2e-40	6e-37	4e-37	2e-21	7e-41	6e-22	6e-40	KOG1098	1e-49
EOG09370MGF	Complete	Complete	Complete	Fragmented	Complete	Missing	Complete	EPrGT00050000005858	Missing	Missing	Complete	Complete	Missing	Missing	Missing	EPrGT00050000006007	Missing	Complete	Duplicated	Duplicated	Missing	Missing	Complete	EOG09370QVI	missing	missing	2e-40	missing	missing	missing	missing	EPrGT00050000005858	2e-54	1e-58	4e-60	4e-61	2e-55	2e-59	5e-47	EPrGT00050000006007	2e-105	8e-115	8e-116	1e-112	1e-104	4e-77	3e-90	KOG1099	1e-28
EOG09370MHI	Duplicated	Fragmented	Complete	Complete	Duplicated	Complete	Duplicated	EPrGT00050000005863	Missing	Missing	Missing	Duplicated	Missing	Missing	Duplicated	EPrGT00050000006021	Missing	Missing	Missing	Missing	Missing	Missing	Missing	EOG093702PE	4e-40	3e-38	1e-38	missing	3e-15	missing	9e-37	EPrGT00050000005863	5e-28	2e-26	1e-26	4e-28	4e-28	1e-26	3e-27	EPrGT00050000006021	1e-34	1e-30	2e-33	5e-32	2e-33	1e-22	9e-35	KOG1112	0
EOG09370MMK	Missing	Duplicated	Duplicated	Duplicated	Complete	Missing	Complete	EPrGT00050000005867	Duplicated	Duplicated	Duplicated	Duplicated	Duplicated	Complete	Duplicated	EPrGT00050000006026	Missing	Missing	Missing	Missing	Missing	Missing	Missing	EOG09370R3M	7e-75	1e-80	1e-81	2e-89	1e-79	3e-82	1e-79	EPrGT00050000005867	6e-54	2e-54	3e-57	2e-59	9e-55	4e-57	1e-58	EPrGT00050000006026	8e-33	2e-37	4e-38	missing	missing	missing	missing	KOG1123	0
EOG09370MQ0	Complete	Complete	Duplicated	Fragmented	Missing	Fragmented	Complete	EPrGT00050000005885	Duplicated	Duplicated	Duplicated	Duplicated	Duplicated	Missing	Complete	EPrGT00050000006045	Duplicated	Duplicated	Duplicated	Complete	Complete	Missing	Duplicated	EOG09370R67	1e-33	8e-32	1e-33	6e-20	1e-23	5e-15	missing	EPrGT00050000005885	7e-48	4e-47	1e-47	8e-49	8e-49	1e-33	5e-45	EPrGT00050000006045	5e-63	2e-63	7e-79	5e-64	4e-66	missing	7e-59	KOG1131	0
EOG09370MZ4	Complete	Complete	Complete	Complete	Complete	Fragmented	Complete	EPrGT00050000005887	Duplicated	Duplicated	Duplicated	Duplicated	Duplicated	Complete	Duplicated	EPrGT00050000006077	Complete	Duplicated	Duplicated	Duplicated	Duplicated	Complete	Complete	EOG09370RCD	2e-34	1e-38	6e-37	3e-37	3e-34	missing	7e-37	EPrGT00050000005887	7e-109	8e-110	3e-110	5e-114	7e-109	7e-108	2e-109	EPrGT00050000006077	5e-25	8e-26	2e-26	1e-27	1e-26	2e-21	3e-23	KOG1137	0
EOG09370N7W	Complete	Complete	Duplicated	Missing	Complete	Missing	Complete	EPrGT00050000005907	Missing	Missing	Missing	Missing	Missing	Missing	Missing	EPrGT00050000006079	Complete	Duplicated	Complete	Duplicated	Duplicated	Missing	Complete	EOG09370RCQ	5e-35	3e-37	4e-36	2e-36	3e-35	missing	1e-35	EPrGT00050000005907	3e-57	1e-62	6e-69	9e-63	3e-62	8e-24	6e-57	EPrGT00050000006079	1e-34	1e-34	3e-34	3e-37	2e-34	1e-26	1e-34	KOG1145	5e-104
EOG09370NBT	Complete	Complete	Duplicated	Complete	Complete	Missing	Complete	EPrGT00050000005914	Complete	Complete	Complete	Missing	Complete	Missing	Complete	EPrGT00050000006089	Complete	Complete	Complete	Duplicated	Complete	Missing	Complete	EOG09370RCS	2e-52	2e-50	9e-51	2e-25	missing	missing	missing	EPrGT00050000005914	7e-54	8e-59	2e-58	1e-48	1e-52	missing	2e-59	EPrGT00050000006089	5e-123	1e-122	2e-122	2e-123	2e-123	missing	1e-124	KOG1148	1e-120
EOG09370NBW	Missing	Complete	Complete	Missing	Missing	Missing	Missing	EPrGT00050000005940	Missing	Missing	Missing	Complete	Missing	Missing	Missing	EPrGT00050000006094	Complete	Complete	Duplicated	Duplicated	Complete	Complete	Duplicated	EOG09370RIT	missing	missing	5e-92	2e-67	missing	missing	missing	EPrGT00050000005940	3e-90	1e-90	1e-89	5e-95	2e-89	2e-86	8e-69	EPrGT00050000006094	1e-54	1e-52	2e-60	3e-58	4e-53	1e-52	5e-57	KOG1149	9e-165
EOG09370NHX	Complete	Complete	Complete	Fragmented	Missing	Fragmented	Missing	EPrGT00050000005944	Missing	Missing	Complete	Missing	Missing	Missing	Missing	EPrGT00050000006107	Duplicated	Complete	Duplicated	Duplicated	Fragmented	Complete	Complete	EOG09370RJN	missing	missing	3e-51	missing	missing	missing	missing	EPrGT00050000005944	2e-52	9e-52	2e-59	6e-60	6e-52	missing	2e-53	EPrGT00050000006107	3e-34	8e-35	8e-35	4e-34	2e-28	1e-25	2e-36	KOG1158	2e-89
EOG09370NIG	Duplicated	Complete	Duplicated	Complete	Duplicated	Complete	Fragmented	EPrGT00050000005954	Missing	Missing	Missing	Missing	Missing	Missing	Missing	EPrGT00050000006117	Missing	Missing	Duplicated	Duplicated	Complete	Missing	Complete	EOG09370RRJ	missing	missing	9e-95	3e-84	missing	missing	missing	EPrGT00050000005954	8e-55	7e-54	2e-54	3e-54	3e-54	1e-12	1e-54	EPrGT00050000006117	8e-37	2e-37	3e-38	4e-40	7e-39	8e-37	9e-38	KOG1159	2e-90
EOG09370O06	Complete	Complete	Duplicated	Fragmented	Missing	Missing	Missing	EPrGT00050000005957	Complete	Complete	Complete	Missing	Missing	Missing	Missing	EPrGT00050000006133	Duplicated	Complete	Complete	Complete	Duplicated	Missing	Complete	EOG09370S0F	3e-23	4e-28	3e-53	missing	1e-27	missing	2e-26	EPrGT00050000005957	9e-88	6e-90	3e-88	6e-61	9e-24	4e-16	8e-80	EPrGT00050000006133	7e-92	4e-91	1e-91	5e-84	6e-92	2e-17	1e-90	KOG1180	1e-133
EOG09370O51	Duplicated	Duplicated	Duplicated	Duplicated	Duplicated	Missing	Complete	EPrGT00050000005966	Complete	Complete	Complete	Complete	Duplicated	Complete	Complete	EPrGT00050000007812	Missing	Missing	Complete	Missing	Missing	Missing	Missing	EOG09370S1Z	3e-17	6e-17	1e-16	missing	2e-16	missing	1e-16	EPrGT00050000005966	9e-123	4e-120	6e-122	2e-112	4e-123	4e-121	2e-117	EPrGT00050000007812	5e-38	9e-47	1e-64	missing	3e-36	7e-48	4e-49	KOG1185	1e-51
EOG09370OFR	Fragmented	Complete	Duplicated	Fragmented	Fragmented	Fragmented	Fragmented	EPrGT00050000005974	Missing	Missing	Missing	Missing	Missing	Missing	Missing	EPrGT00060000009593	Missing	Complete	Complete	Missing	Missing	Missing	Complete	EOG09370S3E	missing	6e-21	2e-25	1e-21	1e-22	7e-25	2e-22	EPrGT00050000005974	4e-47	5e-48	3e-48	3e-28	2e-47	missing	3e-48	EPrGT00060000009593	missing	missing	missing	missing	missing	missing	missing	KOG1211	1e-29
EOG09370OGU	Complete	Complete	Duplicated	Complete	Duplicated	Missing	Complete	EPrGT00050000005979	Duplicated	Complete	Complete	Complete	Duplicated	Complete	Complete	EPrGT00080000010433	Duplicated	Complete	Duplicated	Complete	Complete	Missing	Complete	EOG09370S4T	5e-24	5e-50	8e-52	1e-50	6e-38	missing	6e-51	EPrGT00050000005979	1e-17	2e-17	2e-17	2e-17	1e-17	5e-17	4e-19	EPrGT00080000010433	2e-79	2e-81	1e-80	2e-81	2e-79	2e-45	4e-79	KOG1235	3e-50
EOG09370OGW	Complete	Complete	Complete	Complete	Duplicated	Complete	Fragmented	EPrGT00050000005985	Duplicated	Complete	Duplicated	Duplicated	Complete	Complete	Duplicated	EPrGT00080000010443	Missing	Complete	Duplicated	Missing	Complete	Missing	Complete	EOG09370SC9	missing	missing	missing	2e-18	missing	missing	missing	EPrGT00050000005985	5e-50	2e-50	4e-54	1e-52	3e-50	4e-48	3e-50	EPrGT00080000010443	3e-43	3e-64	5e-65	7e-23	3e-52	missing	4e-54	KOG1241	7e-153
EOG09370OHP	Fragmented	Complete	Duplicated	Fragmented	Missing	Complete	Complete	EPrGT00050000005991	Complete	Duplicated	Duplicated	Duplicated	Duplicated	Duplicated	Complete	EPrGT00080000010466	Complete	Duplicated	Duplicated	Complete	Complete	Missing	Missing	EOG09370SO4	missing	missing	missing	missing	missing	missing	missing	EPrGT00050000005991	1e-49	6e-50	2e-54	6e-53	5e-49	6e-50	3e-47	EPrGT00080000010466	2e-36	7e-39	1e-41	1e-38	3e-41	missing	missing	KOG1255	5e-155
EOG09370OLY	Complete	Duplicated	Duplicated	Missing	Duplicated	Missing	Missing	EPrGT00050000005993	Missing	Missing	Complete	Complete	Complete	Missing	Missing	EPrGT00080000010490	Complete	Duplicated	Duplicated	Complete	Missing	Missing	Complete	EOG09370SON	2e-61	4e-61	5e-61	2e-58	2e-35	missing	2e-60	EPrGT00050000005993	4e-20	6e-21	4e-23	8e-23	2e-21	missing	2e-19	EPrGT00080000010490	1e-65	2e-64	5e-66	5e-63	1e-37	missing	1e-64	KOG1268	4e-143
EOG09370OO3	Missing	Missing	Missing	Missing	Missing	Missing	Missing	EPrGT00050000005995	Duplicated	Complete	Complete	Missing	Complete	Missing	Duplicated	EPrGT00080000010691	Complete	Duplicated	Duplicated	Missing	Complete	Missing	Complete	EOG09370SPQ	missing	missing	missing	missing	missing	missing	missing	EPrGT00050000005995	4e-37	2e-34	1e-34	5e-20	3e-37	5e-21	1e-34	EPrGT00080000010691	2e-31	1e-29	2e-33	7e-23	4e-23	missing	4e-31	KOG1272	6e-117
EOG09370OS5	Duplicated	Duplicated	Duplicated	Complete	Duplicated	Missing	Complete	EPrGT00050000006007	Complete	Complete	Duplicated	Duplicated	Duplicated	Missing	Complete	EPrGT00100000018366	Complete	Complete	Duplicated	Missing	Missing	Missing	Missing	EOG09370SV2	2e-31	2e-31	4e-55	1e-59	3e-32	missing	5e-31	EPrGT00050000006007	4e-128	3e-130	7e-137	2e-130	4e-128	1e-91	3e-111	EPrGT00100000018366	2e-147	2e-153	5e-163	2e-16	1e-18	4e-11	2e-19	KOG1291	7e-127
EOG09370OUS	Missing	Missing	Missing	Missing	Missing	Missing	Missing	EPrGT00050000006015	Missing	Complete	Missing	Complete	Missing	Missing	Complete	EPrGT00100000018398	Complete	Complete	Duplicated	Duplicated	Complete	Missing	Complete	EOG09370SYK	6e-51	1e-50	5e-53	3e-53	4e-53	4e-53	8e-49	EPrGT00050000006015	6e-72	6e-77	1e-75	3e-77	5e-69	1e-48	3e-68	EPrGT00100000018398	4e-110	5e-112	5e-125	3e-117	2e-115	2e-63	1e-67	KOG1299	2e-157
EOG09370P2W	Duplicated	Complete	Complete	Duplicated	Complete	Complete	Complete	EPrGT00050000006026	Missing	Missing	Missing	Missing	Missing	Missing	Missing	EPrGT00100000018425	Duplicated	Complete	Duplicated	Missing	Duplicated	Missing	Complete	EOG09370T6W	1e-37	5e-39	2e-41	3e-39	1e-36	4e-42	3e-39	EPrGT00050000006026	8e-46	9e-47	1e-45	missing	missing	missing	missing	EPrGT00100000018425	3e-106	2e-107	3e-105	5e-90	2e-108	missing	3e-103	KOG1300	1e-60
EOG09370P5Q	Fragmented	Duplicated	Complete	Fragmented	Missing	Missing	Complete	EPrGT00050000006045	Duplicated	Duplicated	Duplicated	Missing	Missing	Missing	Complete	EPrGT00100000018436	Missing	Complete	Duplicated	Missing	Complete	Missing	Complete	EOG09370T9R	3e-60	6e-61	4e-61	1e-64	3e-61	2e-56	1e-47	EPrGT00050000006045	2e-79	4e-122	1e-113	9e-121	2e-95	2e-16	1e-76	EPrGT00100000018436	5e-141	5e-166	1e-169	1e-93	1e-165	1e-137	5e-163	KOG1301	3e-16
EOG09370P7I	Complete	Complete	Duplicated	Fragmented	Fragmented	Fragmented	Complete	EPrGT00050000006077	Complete	Complete	Duplicated	Duplicated	Duplicated	Missing	Missing	EPrGT00130000022637	Complete	Complete	Duplicated	Complete	Missing	Missing	Complete	EOG09370TBD	2e-59	2e-59	6e-80	2e-59	7e-60	5e-60	1e-58	EPrGT00050000006077	6e-42	9e-44	9e-44	3e-43	4e-43	8e-32	2e-39	EPrGT00130000022637	4e-27	3e-26	1e-26	4e-27	2e-25	missing	2e-25	KOG1322	1e-18
EOG09370P9T	Missing	Missing	Missing	Missing	Missing	Missing	Missing	EPrGT00050000006079	Complete	Duplicated	Complete	Duplicated	Duplicated	Missing	Complete	EPrGT00130000022638	Missing	Missing	Complete	Missing	Missing	Missing	Missing	EOG09370TBG	3e-22	1e-22	3e-21	2e-22	5e-22	missing	5e-23	EPrGT00050000006079	4e-31	3e-31	5e-31	4e-31	6e-31	1e-23	6e-31	EPrGT00130000022638	1e-18	6e-19	2e-25	6e-25	2e-21	8e-15	5e-19	KOG1335	0
EOG09370PBD	Duplicated	Duplicated	Duplicated	Duplicated	Duplicated	Complete	Complete	EPrGT00050000006089	Complete	Complete	Complete	Duplicated	Complete	Missing	Complete	EPrGT00130000022654	Complete	Complete	Duplicated	Missing	Duplicated	Missing	Complete	EOG09370TCX	8e-62	1e-59	7e-97	2e-51	missing	missing	7e-54	EPrGT00050000006089	4e-121	2e-121	2e-121	3e-121	2e-121	missing	2e-123	EPrGT00130000022654	2e-163	7e-165	2e-164	9e-92	3e-163	2e-90	1e-165	KOG1342	3e-31
EOG09370PLC	Complete	Complete	Complete	Fragmented	Missing	Fragmented	Complete	EPrGT00050000006094	Complete	Missing	Duplicated	Duplicated	Complete	Missing	Duplicated	EPrGT00130000022657	Missing	Missing	Complete	Missing	Complete	Missing	Missing	EOG09370TFO	1e-25	1e-26	2e-30	3e-17	2e-26	8e-11	4e-26	EPrGT00050000006094	1e-58	3e-57	7e-61	2e-60	1e-57	4e-57	8e-61	EPrGT00130000022657	7e-21	2e-30	1e-40	missing	missing	missing	3e-28	KOG1349	3e-96
EOG09370PN3	Missing	Missing	Missing	Missing	Missing	Missing	Missing	EPrGT00050000006107	Duplicated	Complete	Duplicated	Duplicated	Missing	Missing	Complete	EPrGT00130000022658	Complete	Complete	Duplicated	Missing	Duplicated	Missing	Missing	EOG09370TG2	2e-59	4e-59	2e-59	8e-59	3e-39	2e-36	2e-57	EPrGT00050000006107	6e-46	7e-45	5e-46	1e-45	1e-35	7e-37	3e-47	EPrGT00130000022658	1e-24	5e-41	2e-44	1e-43	4e-63	missing	2e-28	KOG1350	0
EOG09370PYJ	Duplicated	Complete	Complete	Complete	Complete	Complete	Complete	EPrGT00050000006117	Missing	Missing	Missing	Missing	Missing	Missing	Complete	EPrGT00180000031562	Missing	Missing	Missing	Missing	Fragmented	Missing	Missing	EOG09370TG6	4e-39	9e-40	2e-44	7e-44	3e-38	missing	2e-39	EPrGT00050000006117	1e-41	1e-43	1e-44	2e-44	2e-44	3e-43	5e-44	EPrGT00180000031562	2e-48	5e-117	1e-79	1e-23	4e-115	2e-29	5e-81	KOG1351	0
EOG09370QBK	Fragmented	Complete	Complete	Missing	Fragmented	Missing	Missing	EPrGT00050000006133	Complete	Complete	Complete	Complete	Duplicated	Missing	Complete	EPrGT00180000031570	Duplicated	Duplicated	Duplicated	Duplicated	Duplicated	Missing	Duplicated	EOG09370TH4	6e-37	2e-39	6e-50	7e-47	6e-39	4e-16	5e-39	EPrGT00050000006133	1e-87	1e-86	5e-87	9e-84	3e-87	7e-22	4e-85	EPrGT00180000031570	4e-94	9e-92	2e-98	1e-100	8e-98	1e-45	4e-101	KOG1353	0
EOG09370QBR	Complete	Missing	Complete	Complete	Complete	Missing	Missing	EPrGT00050000006911	Complete	Complete	Complete	Duplicated	Duplicated	Missing	Complete	EPrGT00180000031577	Missing	Missing	Missing	Missing	Missing	Missing	Missing	EOG09370TP2	2e-26	1e-36	2e-56	missing	missing	missing	8e-16	EPrGT00050000006911	5e-172	2e-172	2e-175	9e-177	5e-176	missing	2e-168	EPrGT00180000031577	8e-16	3e-16	8e-66	3e-17	missing	missing	missing	KOG1355	3e-151
EOG09370QCX	Complete	Complete	Complete	Complete	Duplicated	Missing	Complete	EPrGT00050000007812	Missing	Missing	Complete	Missing	Missing	Missing	Missing	EPrGT00300000062272	Missing	Duplicated	Missing	Missing	Missing	Missing	Missing	EOG09370TS7	6e-13	7e-14	5e-14	missing	missing	2e-13	missing	EPrGT00050000007812	3e-36	4e-46	4e-69	missing	2e-35	1e-45	1e-48	EPrGT00300000062272	2e-32	2e-33	2e-38	8e-34	6e-34	5e-24	4e-31	KOG1358	2e-65
EOG09370QFD	Complete	Complete	Duplicated	Fragmented	Duplicated	Fragmented	Complete	EPrGT00080000010433	Duplicated	Complete	Complete	Complete	Complete	Missing	Complete	EPrGT00300000062282	Missing	Missing	Missing	Missing	Missing	Missing	Missing	EOG09370TTI	missing	missing	missing	missing	missing	missing	missing	EPrGT00080000010433	8e-101	1e-100	9e-100	6e-101	2e-98	7e-58	1e-95	EPrGT00300000062282	5e-89	1e-94	2e-95	5e-94	5e-94	6e-57	8e-94	KOG1367	0
EOG09370QI4	Duplicated	Duplicated	Duplicated	Missing	Missing	Duplicated	Missing	EPrGT00080000010443	Missing	Complete	Missing	Missing	Missing	Missing	Complete	EPrGT00300000062292	Complete	Complete	Duplicated	Missing	Missing	Missing	Duplicated	EOG09370U0A	7e-48	6e-60	5e-61	1e-61	2e-57	9e-62	4e-57	EPrGT00080000010443	6e-32	3e-28	2e-44	8e-31	7e-37	missing	4e-29	EPrGT00300000062292	7e-100	4e-96	4e-109	9e-62	missing	2e-18	7e-100	KOG1370	0
EOG09370QJ1	Complete	Duplicated	Complete	Complete	Complete	Missing	Complete	EPrGT00080000010466	Complete	Duplicated	Duplicated	Complete	Complete	Missing	Missing	EPrGT00300000062294	Complete	Complete	Complete	Missing	Missing	Missing	Missing	EOG09370U71	9e-32	2e-30	3e-30	7e-34	1e-32	missing	3e-34	EPrGT00080000010466	3e-48	7e-48	2e-48	2e-48	1e-49	missing	7e-13	EPrGT00300000062294	3e-29	8e-28	5e-29	5e-17	3e-13	7e-14	3e-13	KOG1373	0
EOG09370QKS	Missing	Missing	Complete	Missing	Missing	Missing	Missing	EPrGT00080000010490	Missing	Complete	Missing	Missing	Missing	Missing	Missing	EPrGT00300000062297	Complete	Complete	Complete	Complete	Complete	Missing	Complete	EOG09370U9P	3e-29	9e-31	1e-54	2e-30	2e-31	1e-23	2e-30	EPrGT00080000010490	9e-80	8e-78	3e-79	9e-76	1e-45	missing	8e-77	EPrGT00300000062297	0	0	0	0	0	5e-137	0	KOG1374	0
EOG09370QMM	Missing	Missing	Complete	Missing	Missing	Missing	Missing	EPrGT00080000010691	Complete	Complete	Missing	Missing	Missing	Missing	Complete	EPrGT00300000062306	Missing	Complete	Complete	Missing	Missing	Missing	Complete	EOG09370UEC	1e-49	1e-47	1e-48	2e-50	2e-50	missing	4e-47	EPrGT00080000010691	2e-41	3e-40	1e-42	1e-30	1e-42	6e-12	1e-38	EPrGT00300000062306	8e-129	9e-141	3e-140	4e-69	2e-75	4e-40	2e-148	KOG1390	4e-105
EOG09370QT3	Complete	Fragmented	Duplicated	Missing	Missing	Missing	Missing	EPrGT00100000018366	Complete	Complete	Duplicated	Missing	Missing	Missing	Missing	EPrGT00300000062307	Missing	Missing	Complete	Missing	Missing	Missing	Complete	EOG09370UG9	4e-26	3e-26	7e-27	2e-44	4e-27	missing	6e-33	EPrGT00100000018366	1e-143	2e-149	6e-160	missing	2e-24	missing	1e-19	EPrGT00300000062307	0	0	0	0	0	2e-53	0	KOG1393	4e-56
EOG09370QVI	Missing	Missing	Duplicated	Missing	Missing	Missing	Missing	EPrGT00100000018398	Complete	Complete	Duplicated	Complete	Complete	Missing	Complete	EPrGT00300000062311	Missing	Missing	Missing	Missing	Missing	Missing	Missing	EOG09370UID	6e-22	2e-21	2e-54	3e-60	1e-21	3e-18	2e-22	EPrGT00100000018398	4e-115	3e-118	4e-119	2e-118	2e-118	5e-75	2e-66	EPrGT00300000062311	9e-26	4e-69	2e-74	2e-18	9e-20	8e-23	1e-19	KOG1394	2e-85
EOG09370R3M	Complete	Complete	Duplicated	Duplicated	Duplicated	Complete	Duplicated	EPrGT00100000018425	Missing	Missing	Missing	Missing	Missing	Missing	Missing	EPrGT00300000062313	Missing	Missing	Complete	Complete	Missing	Missing	Missing	EOG09370UO4	8e-52	3e-48	5e-48	2e-46	2e-48	missing	1e-50	EPrGT00100000018425	1e-127	9e-121	1e-124	5e-87	2e-128	missing	4e-119	EPrGT00300000062313	8e-56	1e-68	2e-95	3e-88	3e-68	3e-30	1e-71	KOG1415	6e-60
EOG09370R67	Duplicated	Complete	Complete	Fragmented	Complete	Complete	Missing	EPrGT00100000018436	Missing	Complete	Complete	Missing	Complete	Missing	Complete	EPrGT00300000062326	Missing	Complete	Duplicated	Missing	Complete	Missing	Complete	EOG09370UR1	3e-30	8e-34	1e-33	missing	1e-33	missing	3e-36	EPrGT00100000018436	1e-174	0	0	7e-104	0	2e-152	0	EPrGT00300000062326	missing	1e-69	2e-71	2e-13	2e-67	2e-19	2e-65	KOG1430	1e-48
EOG09370RCD	Duplicated	Complete	Complete	Duplicated	Duplicated	Missing	Complete	EPrGT00130000022637	Missing	Missing	Missing	Missing	Missing	Missing	Missing	EPrGT00300000062330	Complete	Missing	Complete	Missing	Missing	Missing	Missing	EOG09370UR3	1e-65	5e-66	7e-66	3e-67	8e-66	6e-24	5e-66	EPrGT00130000022637	5e-23	1e-21	7e-23	5e-23	2e-22	missing	5e-24	EPrGT00300000062330	2e-31	4e-29	3e-32	6e-12	1e-30	4e-11	6e-28	KOG1433	5e-132
EOG09370RCQ	Complete	Complete	Complete	Complete	Duplicated	Missing	Complete	EPrGT00130000022638	Missing	Missing	Missing	Missing	Missing	Missing	Missing	EPrGT00300000062331	Complete	Complete	Complete	Duplicated	Duplicated	Missing	Complete	EOG09370USH	6e-40	7e-37	4e-37	5e-39	3e-38	2e-37	3e-37	EPrGT00130000022638	4e-19	6e-18	4e-21	1e-23	5e-20	4e-12	1e-19	EPrGT00300000062331	0	7e-173	5e-179	2e-179	0	8e-113	2e-180	KOG1439	7e-166
EOG09370RCS	Complete	Duplicated	Complete	Fragmented	Missing	Missing	Missing	EPrGT00130000022654	Complete	Complete	Complete	Missing	Duplicated	Missing	Complete	EPrGT00300000062349	Missing	Missing	Missing	Complete	Missing	Missing	Missing	EOG09370USJ	9e-64	5e-66	3e-68	2e-66	missing	missing	2e-66	EPrGT00130000022654	0	0	0	2e-134	0	2e-112	0	EPrGT00300000062349	3e-44	2e-44	2e-48	4e-47	7e-44	1e-40	3e-41	KOG1448	3e-87
EOG09370RIT	Missing	Missing	Duplicated	Complete	Missing	Missing	Missing	EPrGT00130000022657	Missing	Missing	Missing	Missing	Missing	Missing	Missing	EPrGT00300000062353	Duplicated	Complete	Duplicated	Duplicated	Complete	Missing	Duplicated	EOG09370UV4	1e-26	5e-25	9e-41	9e-31	3e-24	missing	2e-24	EPrGT00130000022657	3e-19	9e-37	5e-37	missing	missing	missing	8e-34	EPrGT00300000062353	5e-27	5e-25	7e-27	1e-26	2e-25	missing	6e-27	KOG1458	7e-114
EOG09370RJN	Duplicated	Duplicated	Complete	Complete	Complete	Complete	Complete	EPrGT00130000022658	Missing	Missing	Missing	Missing	Missing	Missing	Missing	EPrGT00310000125947	Complete	Complete	Complete	Complete	Duplicated	Complete	Duplicated	EOG0937033T	2e-87	4e-89	2e-84	2e-33	1e-88	missing	3e-88	EPrGT00130000022658	2e-20	2e-21	6e-37	5e-40	2e-20	missing	1e-28	EPrGT00310000125947	1e-41	9e-42	3e-52	7e-40	7e-40	1e-45	8e-42	KOG1463	2e-134
EOG09370RRJ	Missing	Missing	Complete	Complete	Missing	Missing	Missing	EPrGT00180000031562	Missing	Complete	Complete	Missing	Missing	Missing	Complete	EPrGT00310000126007	Complete	Complete	Complete	Missing	Complete	Missing	Complete	EOG09370V9R	missing	missing	missing	missing	missing	missing	missing	EPrGT00180000031562	2e-52	1e-93	1e-92	5e-31	1e-90	2e-28	4e-96	EPrGT00310000126007	0	0	0	5e-165	0	2e-150	0	KOG1466	missing
EOG09370S0F	Fragmented	Complete	Complete	Missing	Complete	Missing	Duplicated	EPrGT00180000031570	Duplicated	Complete	Duplicated	Duplicated	Duplicated	Missing	Duplicated	EPrGT00310000126008	Complete	Complete	Complete	Duplicated	Complete	Missing	Complete	EOG09370VFL	8e-23	9e-25	7e-58	3e-46	9e-25	missing	8e-30	EPrGT00180000031570	8e-122	2e-118	1e-126	8e-127	3e-126	8e-66	2e-125	EPrGT00310000126008	9e-88	2e-97	2e-97	6e-104	6e-96	2e-79	4e-95	KOG1468	5e-116
EOG09370S1Z	Duplicated	Complete	Complete	Missing	Complete	Complete	Complete	EPrGT00180000031577	Missing	Missing	Missing	Missing	Missing	Missing	Missing	EPrGT00310000126010	Complete	Complete	Complete	Missing	Duplicated	Missing	Duplicated	EOG09370VLM	missing	missing	2e-36	3e-32	2e-11	missing	missing	EPrGT00180000031577	missing	missing	4e-60	4e-12	missing	missing	missing	EPrGT00310000126010	1e-93	8e-95	8e-95	1e-62	2e-95	8e-43	4e-94	KOG1487	5e-168
EOG09370S3E	Complete	Complete	Duplicated	Complete	Duplicated	Complete	Complete	EPrGT00190000034834	Missing	Missing	Missing	Missing	Missing	Missing	Missing	EPrGT00310000126014	Duplicated	Complete	Complete	Missing	Duplicated	Missing	Complete	EOG09370VTP	5e-18	3e-18	3e-22	missing	9e-17	1e-19	missing	EPrGT00190000034834	3e-37	3e-36	3e-37	8e-35	2e-36	4e-37	2e-36	EPrGT00310000126014	2e-71	4e-74	5e-73	1e-45	2e-71	9e-41	3e-71	KOG1491	5e-141
EOG09370S4T	Fragmented	Complete	Complete	Complete	Complete	Missing	Complete	EPrGT00300000062272	Missing	Duplicated	Missing	Missing	Missing	Missing	Missing	EPrGT00310000126021	Complete	Complete	Duplicated	Complete	Duplicated	Complete	Complete	EOG0937036L	2e-88	5e-90	1e-92	3e-95	1e-88	1e-31	2e-94	EPrGT00300000062272	3e-20	1e-46	4e-50	2e-21	2e-21	5e-14	1e-34	EPrGT00310000126021	2e-93	1e-92	7e-91	9e-92	1e-93	7e-92	5e-92	KOG1494	4e-105
EOG09370SC9	Missing	Fragmented	Complete	Fragmented	Fragmented	Fragmented	Complete	EPrGT00300000062282	Complete	Complete	Duplicated	Duplicated	Duplicated	Missing	Complete	EPrGT00740000041381	Missing	Missing	Missing	Missing	Missing	Missing	Missing	EOG09370VUX	3e-35	2e-36	1e-36	3e-36	2e-35	missing	3e-33	EPrGT00300000062282	2e-104	5e-111	2e-111	1e-110	2e-110	2e-61	3e-109	EPrGT00740000041381	4e-36	3e-36	5e-36	3e-36	3e-35	missing	4e-35	KOG1498	1e-122
EOG09370SO4	Complete	Duplicated	Duplicated	Complete	Missing	Missing	Complete	EPrGT00300000062292	Missing	Missing	Fragmented	Missing	Missing	Missing	Missing									EOG09370W44	4e-36	1e-35	2e-37	1e-34	missing	5e-11	1e-30	EPrGT00300000062292	3e-96	3e-94	5e-97	7e-56	missing	1e-21	1e-95									KOG1506	4e-142
EOG09370SON	Complete	Duplicated	Duplicated	Duplicated	Fragmented	Missing	Complete	EPrGT00300000062294	Missing	Missing	Missing	Missing	Missing	Missing	Missing									EOG09370W6N	3e-33	2e-38	7e-41	3e-40	2e-37	7e-23	1e-33	EPrGT00300000062294	2e-26	9e-24	2e-25	2e-17	5e-14	4e-14	6e-15									KOG1523	6e-44
EOG09370SPQ	Complete	Complete	Complete	Missing	Missing	Fragmented	Missing	EPrGT00300000062297	Missing	Missing	Missing	Missing	Missing	Missing	Missing									EOG09370W86	8e-41	2e-42	2e-42	2e-52	1e-36	2e-39	2e-38	EPrGT00300000062297	0	0	0	0	0	2e-136	0									KOG1526	1e-50
EOG09370SV2	Complete	Complete	Complete	Duplicated	Complete	Missing	Complete	EPrGT00300000062306	Missing	Missing	Missing	Missing	Missing	Missing	Missing									EOG09370WT1	1e-36	2e-41	7e-42	2e-41	3e-42	7e-42	2e-36	EPrGT00300000062306	2e-149	3e-177	8e-176	1e-82	1e-103	4e-47	0									KOG1531	2e-50
EOG09370SYK	Complete	Complete	Complete	Complete	Duplicated	Complete	Complete	EPrGT00300000062307	Missing	Missing	Missing	Missing	Missing	Missing	Complete									EOG09370WWI	6e-40	6e-39	1e-41	4e-30	1e-37	1e-24	1e-39	EPrGT00300000062307	0	0	0	0	0	1e-53	0									KOG1532	2e-117
EOG09370T6W	Complete	Complete	Duplicated	Duplicated	Complete	Complete	Complete	EPrGT00300000062311	Missing	Missing	Missing	Missing	Missing	Missing	Missing									EOG09370WYG	1e-58	1e-57	6e-57	2e-68	1e-57	2e-45	2e-35	EPrGT00300000062311	2e-25	3e-62	8e-66	8e-23	2e-22	7e-22	7e-23									KOG1533	1e-85
EOG09370T9R	Complete	Duplicated	Duplicated	Duplicated	Duplicated	Complete	Complete	EPrGT00300000062313	Missing	Missing	Complete	Missing	Missing	Missing	Missing									EOG09370WZX	9e-15	2e-12	2e-12	4e-15	5e-15	missing	8e-17	EPrGT00300000062313	3e-65	1e-81	8e-96	2e-86	2e-80	8e-42	3e-86									KOG1534	3e-81
EOG09370TBD	Complete	Complete	Complete	Complete	Duplicated	Complete	Complete	EPrGT00300000062326	Missing	Missing	Fragmented	Missing	Missing	Missing	Missing									EOG09370X1T	2e-28	2e-26	5e-39	5e-23	missing	missing	4e-18	EPrGT00300000062326	1e-11	2e-73	2e-79	4e-11	7e-77	6e-18	4e-75									KOG1535	1e-67
EOG09370TBG	Duplicated	Duplicated	Duplicated	Complete	Duplicated	Fragmented	Duplicated	EPrGT00300000062330	Missing	Missing	Missing	Missing	Missing	Missing	Missing									EOG093703C8	1e-166	2e-174	4e-172	3e-44	5e-170	2e-55	missing	EPrGT00300000062330	3e-38	1e-31	5e-37	6e-15	2e-34	2e-12	4e-37									KOG1539	7e-111
EOG09370TCX	Complete	Complete	Complete	Complete	Missing	Fragmented	Complete	EPrGT00300000062331	Complete	Missing	Complete	Complete	Duplicated	Missing	Complete									EOG09370XFG	missing	missing	missing	missing	4e-11	missing	missing	EPrGT00300000062331	0	0	0	0	0	4e-125	0									KOG1540	7e-14
EOG09370TFO	Duplicated	Duplicated	Duplicated	Duplicated	Duplicated	Fragmented	Duplicated	EPrGT00300000062349	Missing	Missing	Missing	Missing	Missing	Missing	Missing									EOG09370XFJ	2e-63	7e-65	1e-64	2e-55	6e-66	2e-19	7e-65	EPrGT00300000062349	6e-56	8e-57	9e-59	3e-58	1e-57	4e-52	1e-56									KOG1541	2e-97
EOG09370TG2	Duplicated	Complete	Duplicated	Duplicated	Fragmented	Fragmented	Complete	EPrGT00300000062353	Duplicated	Complete	Duplicated	Duplicated	Complete	Missing	Duplicated									EOG09370XO6	2e-47	2e-42	1e-42	2e-22	6e-47	6e-25	2e-43	EPrGT00300000062353	1e-36	5e-35	4e-36	5e-36	8e-35	2e-20	3e-36									KOG1549	0
EOG09370TG6	Complete	Complete	Duplicated	Duplicated	Complete	Missing	Complete	EPrGT00310000126007	Complete	Complete	Complete	Missing	Fragmented	Missing	Complete									EOG093703DY	1e-13	5e-41	6e-39	9e-22	missing	missing	missing	EPrGT00310000126007	0	0	0	4e-168	0	1e-157	0									KOG1555	6e-166
EOG09370TH4	Complete	Duplicated	Duplicated	Complete	Duplicated	Complete	Complete	EPrGT00310000126008	Missing	Complete	Missing	Complete	Missing	Missing	Missing									EOG09370Y63	1e-72	3e-71	3e-79	3e-75	7e-73	7e-71	6e-70	EPrGT00310000126008	5e-88	5e-98	5e-98	6e-104	2e-96	3e-80	6e-95									KOG1556	4e-124
EOG09370TP2	Complete	Complete	Complete	Fragmented	Fragmented	Fragmented	Fragmented	EPrGT00310000126010	Complete	Complete	Complete	Missing	Duplicated	Missing	Duplicated									EOG09370YC4	7e-16	9e-17	8e-46	2e-23	2e-16	1e-17	2e-17	EPrGT00310000126010	6e-93	5e-94	5e-94	1e-82	9e-96	1e-41	1e-94									KOG1562	8e-101
EOG09370TS7	Complete	Complete	Complete	Missing	Fragmented	Complete	Fragmented	EPrGT00310000126014	Missing	Missing	Missing	Missing	Complete	Missing	Missing									EOG09370YCN	6e-17	7e-17	4e-24	1e-15	5e-17	missing	1e-16	EPrGT00310000126014	5e-59	3e-59	2e-60	7e-40	7e-59	2e-37	3e-59									KOG1566	2e-57
EOG09370TTI	Missing	Missing	Missing	Missing	Missing	Missing	Missing	EPrGT00310000126021	Missing	Missing	Missing	Missing	Missing	Missing	Missing									EOG09370YSI	missing	6e-11	missing	missing	missing	missing	missing	EPrGT00310000126021	8e-113	2e-112	2e-110	1e-111	4e-113	1e-112	2e-111									KOG1567	8e-167
EOG09370U0A	Complete	Complete	Complete	Duplicated	Duplicated	Complete	Complete	EPrGT00740000041354	Complete	Complete	Complete	Missing	Duplicated	Missing	Duplicated									EOG09370ZI7	2e-14	1e-14	2e-13	missing	missing	missing	6e-12	EPrGT00740000041354	1e-75	3e-74	2e-74	2e-78	1e-75	1e-74	4e-73									KOG1568	5e-24
EOG09370U71	Duplicated	Duplicated	Complete	Duplicated	Duplicated	Missing	Complete	EPrGT00740000041381	Missing	Missing	Missing	Missing	Missing	Missing	Missing									EOG09370ZOK	2e-21	5e-25	1e-24	2e-19	6e-24	missing	5e-24	EPrGT00740000041381	5e-36	4e-37	9e-37	3e-37	9e-37	missing	5e-36									KOG1596	4e-115
EOG09370U9P	Complete	Duplicated	Duplicated	Duplicated	Duplicated	Fragmented	Duplicated																	EOG0937106D	7e-40	1e-35	2e-38	missing	3e-15	missing	9e-42																	KOG1597	3e-15
EOG09370UEC	Complete	Complete	Duplicated	Complete	Complete	Missing	Complete																	EOG0937106Y	2e-19	4e-19	4e-19	5e-19	1e-18	missing	9e-18																	KOG1626	1e-81
EOG09370UG9	Duplicated	Duplicated	Duplicated	Complete	Duplicated	Fragmented	Duplicated																	EOG09371088	1e-27	4e-26	5e-45	5e-28	5e-29	2e-25	4e-29																	KOG1636	2e-80
EOG09370UID	Duplicated	Duplicated	Complete	Duplicated	Duplicated	Fragmented	Duplicated																	EOG093710A7	missing	missing	missing	missing	missing	missing	missing																	KOG1637	0
EOG09370UO4	Complete	Duplicated	Duplicated	Duplicated	Complete	Fragmented	Complete																	EOG093703N5	missing	6e-41	3e-41	5e-27	missing	missing	3e-39																	KOG1641	4e-29
EOG09370UR1	Complete	Complete	Duplicated	Missing	Complete	Missing	Complete																	EOG093710JH	missing	missing	missing	1e-11	missing	missing	missing																	KOG1643	2e-89
EOG09370UR3	Complete	Duplicated	Complete	Complete	Complete	Fragmented	Complete																	EOG093710SY	3e-38	3e-42	6e-47	4e-47	1e-41	6e-11	7e-33																	KOG1644	6e-58
EOG09370USH	Duplicated	Duplicated	Duplicated	Complete	Complete	Duplicated	Complete																	EOG093710T1	2e-57	5e-70	7e-75	5e-69	4e-58	8e-58	9e-59																	KOG1646	5e-96
EOG09370USJ	Complete	Complete	Complete	Complete	Missing	Missing	Complete																	EOG0937112Y	missing	missing	missing	missing	missing	missing	3e-12																	KOG1647	2e-58
EOG09370UV4	Duplicated	Complete	Complete	Fragmented	Fragmented	Missing	Complete																	EOG093711E9	3e-58	2e-55	5e-55	4e-60	2e-54	7e-56	2e-54																	KOG1654	7e-34
EOG09370V9R	Complete	Complete	Duplicated	Missing	Complete	Fragmented	Duplicated																	EOG093711LC	3e-24	5e-27	1e-26	7e-27	6e-26	7e-13	1e-25																	KOG1662	8e-26
EOG09370VFL	Complete	Complete	Complete	Complete	Duplicated	Missing	Duplicated																	EOG093711QY	2e-21	2e-19	5e-20	2e-21	missing	missing	2e-19																	KOG1664	2e-38
EOG09370VLM	Duplicated	Duplicated	Duplicated	Complete	Duplicated	Fragmented	Duplicated																	EOG093711ZO	4e-16	5e-16	2e-48	8e-59	6e-16	1e-11	3e-12																	KOG1668	missing
EOG09370VTP	Complete	Complete	Duplicated	Fragmented	Complete	Complete	Missing																	EOG0937122Q	missing	missing	1e-12	missing	missing	missing	missing																	KOG1678	5e-86
EOG09370VUX	Complete	Complete	Complete	Duplicated	Duplicated	Missing	Complete																	EOG0937128O	4e-12	1e-13	4e-22	4e-19	missing	missing	1e-16																	KOG1688	3e-53
EOG09370W44	Complete	Complete	Duplicated	Fragmented	Missing	Missing	Fragmented																	EOG0937129K	missing	missing	8e-15	1e-18	missing	missing	missing																	KOG1691	5e-30
EOG09370W6N	Complete	Duplicated	Duplicated	Duplicated	Complete	Complete	Complete																	EOG093712G8	missing	missing	missing	1e-20	missing	missing	missing																	KOG1692	6e-21
EOG09370W86	Complete	Complete	Duplicated	Complete	Complete	Complete	Complete																	EOG093703UX	0	0	0	2e-156	0	3e-30	0																	KOG1712	7e-34
EOG09370WT1	Complete	Complete	Complete	Duplicated	Complete	Complete	Complete																	EOG093712Q6	3e-34	3e-34	7e-46	7e-36	7e-36	2e-34	3e-35																	KOG1722	2e-28
EOG09370WWI	Duplicated	Complete	Duplicated	Complete	Complete	Fragmented	Complete																	EOG093703W1	missing	missing	missing	missing	missing	missing	missing																	KOG1723	4e-48
EOG09370WYG	Complete	Complete	Duplicated	Duplicated	Complete	Complete	Duplicated																	EOG093703WD	4e-92	1e-90	5e-93	2e-104	7e-90	1e-83	2e-88																	KOG1727	missing
EOG09370WZX	Complete	Complete	Duplicated	Duplicated	Duplicated	Missing	Complete																	EOG09371330	3e-32	2e-35	3e-37	missing	missing	missing	missing																	KOG1728	2e-63
EOG09370X1T	Duplicated	Duplicated	Complete	Complete	Missing	Missing	Fragmented																	EOG0937133J	1e-44	2e-49	2e-56	5e-51	3e-47	2e-46	7e-49																	KOG1733	missing
EOG09370XFG	Duplicated	Fragmented	Complete	Complete	Complete	Missing	Complete																	EOG093713HJ	1e-12	4e-11	9e-12	9e-12	8e-13	missing	missing																	KOG1742	9e-69
EOG09370XFJ	Complete	Complete	Complete	Complete	Duplicated	Complete	Complete																	EOG093703YA	3e-159	8e-170	0	3e-170	1e-170	2e-49	3e-172																	KOG1746	missing
EOG09370XO6	Duplicated	Complete	Complete	Complete	Duplicated	Fragmented	Duplicated																	EOG093713LY	8e-39	2e-39	3e-40	1e-41	7e-39	5e-40	7e-36																	KOG1750	9e-39
EOG09370Y63	Duplicated	Complete	Duplicated	Duplicated	Duplicated	Complete	Duplicated																	EOG09371431	2e-51	6e-50	3e-59	2e-57	7e-51	6e-50	2e-52																	KOG1753	1e-65
EOG09370YC4	Complete	Duplicated	Duplicated	Complete	Duplicated	Complete	Duplicated																	EOG093714JU	missing	missing	1e-11	missing	missing	missing	missing																	KOG1754	4e-69
EOG09370YCN	Complete	Complete	Duplicated	Complete	Duplicated	Missing	Complete																	EOG093714Q2	1e-18	missing	5e-26	missing	2e-14	missing	missing																	KOG1755	missing
EOG09370YSI	Missing	Complete	Complete	Missing	Missing	Missing	Missing																	EOG093715EC	4e-13	6e-13	3e-26	9e-17	2e-13	missing	7e-12																	KOG1758	1e-13
EOG09370ZI7	Complete	Complete	Duplicated	Missing	Missing	Fragmented	Complete																	EOG09371675	4e-27	6e-27	9e-33	6e-27	1e-27	9e-27	6e-28																	KOG1760	2e-16
EOG09370ZOK	Complete	Complete	Complete	Complete	Complete	Fragmented	Complete																	EOG0937167R	missing	missing	1e-34	2e-35	missing	missing	missing																	KOG1762	3e-13
EOG0937106D	Complete	Complete	Complete	Missing	Missing	Missing	Complete																	EOG0937049Y	missing	missing	9e-12	missing	missing	missing	missing																	KOG1769	1e-24
EOG0937106Y	Duplicated	Duplicated	Duplicated	Complete	Complete	Missing	Complete																	EOG093716T7	2e-17	1e-23	2e-22	missing	missing	missing	missing																	KOG1770	2e-24
EOG09371088	Complete	Complete	Duplicated	Complete	Complete	Fragmented	Complete																	EOG093717LU	1e-19	9e-19	1e-26	2e-26	1e-19	missing	2e-22																	KOG1772	missing
EOG093710A7	Duplicated	Complete	Duplicated	Duplicated	Complete	Missing	Complete																	EOG0937183G	missing	missing	1e-11	3e-11	missing	9e-12	8e-11																	KOG1774	3e-42
EOG093710JH	Duplicated	Duplicated	Duplicated	Duplicated	Complete	Missing	Complete																	EOG0937186Q	missing	missing	missing	4e-21	missing	missing	missing																	KOG1775	4e-36
EOG093710SY	Complete	Complete	Duplicated	Duplicated	Complete	Fragmented	Complete																	EOG093718E9	missing	missing	4e-30	3e-18	missing	missing	missing																	KOG1779	1e-39
EOG093710T1	Duplicated	Duplicated	Duplicated	Duplicated	Duplicated	Duplicated	Duplicated																	EOG093718EG	2e-14	1e-13	1e-13	2e-14	5e-12	missing	8e-15																	KOG1780	2e-27
EOG0937112Y	Complete	Complete	Complete	Complete	Complete	Missing	Complete																	EOG093704GD	2e-63	2e-52	3e-53	7e-50	2e-62	missing	missing																	KOG1781	3e-38
EOG093711E9	Complete	Duplicated	Complete	Duplicated	Complete	Complete	Complete																	EOG093704HC	0	0	0	0	0	1e-31	0																	KOG1782	4e-24
EOG093711LC	Complete	Complete	Duplicated	Duplicated	Duplicated	Fragmented	Complete																	EOG0937192A	8e-27	2e-22	8e-21	1e-26	missing	missing	missing																	KOG1784	6e-45
EOG093711QY	Complete	Duplicated	Complete	Complete	Missing	Missing	Complete																	EOG093704J7	1e-156	3e-169	1e-164	1e-156	2e-164	1e-94	2e-169																	KOG1795	0
EOG093711ZO	Duplicated	Complete	Duplicated	Duplicated	Duplicated	Complete	Complete																	EOG093719IK	3e-25	2e-27	2e-36	2e-27	1e-26	missing	1e-24																	KOG1800	7e-14
EOG0937122Q	Missing	Missing	Complete	Missing	Missing	Missing	Missing																	EOG093719M8	missing	missing	missing	missing	missing	missing	missing																	KOG1816	2e-75
EOG0937128O	Complete	Complete	Complete	Fragmented	Missing	Missing	Complete																	EOG093704Q0	2e-66	1e-64	7e-68	4e-67	4e-65	1e-37	2e-66																	KOG1872	4e-89
EOG0937129K	Missing	Missing	Complete	Complete	Missing	Missing	Missing																	EOG09371BIR	missing	missing	1e-12	missing	missing	missing	missing																	KOG1885	0
EOG093712G8	Missing	Missing	Missing	Complete	Missing	Missing	Missing																	EOG093704UY	1e-79	7e-86	1e-86	4e-19	8e-18	2e-62	2e-78																	KOG1889	7e-51
EOG093712Q6	Complete	Duplicated	Duplicated	Duplicated	Complete	Complete	Complete																	EOG0937050C	7e-130	1e-128	5e-128	2e-27	4e-130	missing	7e-31																	KOG1915	0
EOG09371330	Complete	Complete	Duplicated	Missing	Missing	Missing	Missing																	EOG093705DM	9e-99	7e-93	3e-97	1e-98	4e-99	7e-66	1e-94																	KOG1936	2e-48
EOG0937133J	Duplicated	Duplicated	Duplicated	Duplicated	Duplicated	Complete	Duplicated																	EOG093705E5	1e-44	2e-39	3e-48	9e-11	7e-19	1e-18	5e-32																	KOG1942	0
EOG093713HJ	Duplicated	Complete	Duplicated	Complete	Complete	Missing	Complete																	EOG093705EY	4e-151	2e-164	8e-167	missing	5e-166	6e-41	1e-155																	KOG1979	5e-113
EOG093713LY	Complete	Complete	Complete	Complete	Complete	Complete	Complete																	EOG093705KN	2e-101	3e-95	2e-98	3e-33	1e-84	missing	6e-98																	KOG1980	2e-113
EOG09371431	Complete	Duplicated	Duplicated	Duplicated	Complete	Complete	Duplicated																	EOG093705U4	7e-20	1e-20	1e-18	missing	missing	missing	2e-39																	KOG1986	0
EOG093714JU	Missing	Missing	Duplicated	Missing	Fragmented	Missing	Missing																	EOG093705VV	2e-162	5e-179	1e-178	9e-135	6e-89	missing	4e-170																	KOG1992	3e-153
EOG093714Q2	Complete	Missing	Duplicated	Missing	Complete	Missing	Missing																	EOG093705YA	4e-179	6e-170	2e-175	9e-168	0	8e-30	7e-170																	KOG2004	0
EOG093715EC	Complete	Complete	Complete	Duplicated	Duplicated	Missing	Complete																	EOG093705YE	9e-13	4e-14	1e-15	missing	missing	3e-15	missing																	KOG2014	6e-29
EOG09371675	Complete	Duplicated	Duplicated	Duplicated	Duplicated	Complete	Duplicated																	EOG093705Z6	3e-50	2e-63	0	4e-62	1e-57	1e-20	1e-54																	KOG2017	8e-30
EOG0937167R	Complete	Complete	Duplicated	Complete	Complete	Fragmented	Complete																	EOG0937060I	8e-124	8e-125	3e-125	2e-125	1e-126	2e-77	4e-125																	KOG2035	1e-102
EOG093716T7	Complete	Complete	Complete	Missing	Missing	Missing	Missing																	EOG0937066G	0	0	0	2e-158	0	8e-77	0																	KOG2036	0
EOG093717LU	Complete	Complete	Complete	Complete	Complete	Fragmented	Complete																	EOG0937068H	5e-57	1e-57	4e-57	1e-36	6e-57	2e-13	2e-52																	KOG2044	0
EOG0937183G	Complete	Complete	Duplicated	Duplicated	Complete	Complete	Complete																	EOG093700N7	missing	missing	2e-21	missing	missing	missing	missing																	KOG2047	0
EOG0937186Q	Missing	Missing	Complete	Fragmented	Missing	Missing	Missing																	EOG093706PM	3e-94	4e-99	1e-99	3e-38	3e-100	missing	1e-62																	KOG2067	1e-59
EOG093718E9	Missing	Missing	Complete	Complete	Missing	Missing	Missing																	EOG093706RN	3e-58	2e-58	4e-56	1e-28	3e-58	4e-48	missing																	KOG2104	2e-40
EOG093718EG	Duplicated	Complete	Duplicated	Duplicated	Complete	Missing	Complete																	EOG093706X0	missing	7e-19	4e-19	missing	missing	2e-13	1e-15																	KOG2189	5e-125
EOG0937192A	Complete	Duplicated	Complete	Complete	Missing	Missing	Fragmented																	EOG09370762	0	0	0	0	0	3e-23	0																	KOG2270	9e-115
EOG093719IK	Complete	Complete	Complete	Duplicated	Complete	Complete	Complete																	EOG093707B7	8e-20	5e-30	9e-77	4e-18	3e-28	missing	8e-34																	KOG2276	3e-125
EOG093719M8	Complete	Complete	Duplicated	Duplicated	Complete	Missing	Complete																	EOG093707HK	2e-53	8e-69	9e-67	8e-42	6e-52	6e-43	4e-48																	KOG2292	1e-122
EOG09371BIR	Complete	Duplicated	Duplicated	Complete	Complete	Complete	Complete																	EOG093707LO	4e-23	2e-36	1e-38	missing	missing	missing	missing																	KOG2303	0
																																																KOG2309	8e-125
																																																KOG2311	missing
																																																KOG2321	6e-117
																																																KOG2387	0
																																																KOG2415	0
																																																KOG2446	0
																																																KOG2451	5e-92
																																																KOG2467	0
																																																KOG2472	0
																																																KOG2481	4e-120
																																																KOG2509	1e-103
																																																KOG2519	7e-117
																																																KOG2529	0
																																																KOG2531	1e-156
																																																KOG2535	4e-54
																																																KOG2537	2e-102
																																																KOG2555	0
																																																KOG2572	1e-157
																																																KOG2574	1e-96
																																																KOG2575	5e-42
																																																KOG2606	2e-26
																																																KOG2613	6e-121
																																																KOG2617	2e-163
																																																KOG2623	missing
																																																KOG2636	3e-90
																																																KOG2638	5e-93
																																																KOG2653	7e-82
																																																KOG2670	0
																																																KOG2680	0
																																																KOG2700	6e-138
																																																KOG2703	missing
																																																KOG2707	1e-108
																																																KOG2711	7e-111
																																																KOG2719	2e-89
																																																KOG2726	5e-62
																																																KOG2728	2e-30
																																																KOG2732	3e-43
																																																KOG2738	7e-116
																																																KOG2749	3e-58
																																																KOG2754	missing
																																																KOG2757	6e-83
																																																KOG2767	8e-47
																																																KOG2770	1e-116
																																																KOG2772	2e-88
																																																KOG2775	3e-179
																																																KOG2781	2e-104
																																																KOG2783	2e-116
																																																KOG2784	1e-169
																																																KOG2785	5e-17
																																																KOG2792	3e-56
																																																KOG2803	6e-99
																																																KOG2807	missing
																																																KOG2825	1e-23
																																																KOG2833	missing
																																																KOG2851	4e-101
																																																KOG2854	5e-131
																																																KOG2855	2e-54
																																																KOG2874	2e-131
																																																KOG2877	1e-44
																																																KOG2906	5e-13
																																																KOG2908	5e-53
																																																KOG2909	1e-53
																																																KOG2916	6e-80
																																																KOG2930	4e-61
																																																KOG2948	1e-82
																																																KOG2952	8e-35
																																																KOG2957	5e-91
																																																KOG2967	4e-40
																																																KOG2971	3e-86
																																																KOG2981	5e-67
																																																KOG2988	1e-58
																																																KOG3013	5e-57
																																																KOG3022	2e-121
																																																KOG3031	1e-65
																																																KOG3048	1e-23
																																																KOG3049	1e-95
																																																KOG3052	9e-82
																																																KOG3064	8e-74
																																																KOG3079	3e-63
																																																KOG3090	1e-98
																																																KOG3106	3e-76
																																																KOG3147	3e-23
																																																KOG3149	3e-14
																																																KOG3157	3e-76
																																																KOG3163	3e-118
																																																KOG3164	2e-38
																																																KOG3167	2e-32
																																																KOG3174	5e-42
																																																KOG3180	2e-103
																																																KOG3185	9e-124
																																																KOG3188	4e-41
																																																KOG3189	8e-112
																																																KOG3204	7e-78
																																																KOG3205	missing
																																																KOG3218	1e-62
																																																KOG3222	1e-69
																																																KOG3229	4e-34
																																																KOG3232	missing
																																																KOG3237	3e-30
																																																KOG3239	1e-24
																																																KOG3271	7e-52
																																																KOG3273	3e-84
																																																KOG3275	6e-53
																																																KOG3283	5e-81
																																																KOG3284	3e-42
																																																KOG3285	2e-68
																																																KOG3291	5e-110
																																																KOG3295	3e-53
																																																KOG3297	3e-38
																																																KOG3301	7e-86
																																																KOG3311	6e-63
																																																KOG3313	2e-42
																																																KOG3318	2e-18
																																																KOG3320	5e-54
																																																KOG3330	3e-65
																																																KOG3343	missing
																																																KOG3349	5e-33
																																																KOG3361	6e-59
																																																KOG3372	1e-17
																																																KOG3387	2e-64
																																																KOG3400	1e-22
																																																KOG3404	3e-45
																																																KOG3405	9e-35
																																																KOG3406	4e-36
																																																KOG3411	1e-60
																																																KOG3418	1e-46
																																																KOG3425	2e-46
																																																KOG3432	3e-46
																																																KOG3439	4e-46
																																																KOG3446	5e-46
																																																KOG3453	6e-46
																																																KOG3460	7e-46
																																																KOG3467	8e-46
																																																KOG3474	9e-46
																																																KOG3481	1e-45
																																																KOG3488	1.1e-45
																																																KOG3495	1.2e-45
																																																KOG3502	1.3e-45
																																																KOG3509	1.4e-45
																																																KOG3516	1.5e-45
																																																KOG3523	1.6e-45
																																																KOG3530	1.7e-45
																																																KOG3537	1.8e-45
																																																KOG3544	1.9e-45
																																																KOG3551	2e-45
																																																KOG3558	2.1e-45
																																																KOG3565	2.2e-45
																																																KOG3572	2.3e-45
																																																KOG3579	2.4e-45
																																																KOG3586	2.5e-45
																																																KOG3593	2.6e-45
																																																KOG3600	2.7e-45
																																																KOG3607	2.8e-45
																																																KOG3614	2.9e-45
																																																KOG3621	3e-45
[truncated: 6 more columns]

## Sheet: Supplementary Table S4
Supplementary Table S4. Summary statistics of the gene family sizes per category.
Categories	Num. of gene families	Gene family sizes
		mean ± sd	median	min.	max.
KO-HoGs	5679	15.39 ± 32.18	8	1	1138
UP-HoGs	40688	3.85 ± 15.87	1	1	1619
OM-HoGs	37483	3.47 ± 2.99	3	2	252

## Sheet: Supplementary Table S5
Supplementary Table S5. Gene family categories determined for the Suessiales nodes in Fig. 3. Symbiodinium clades A to F are represented by ‘A’-‘F’ and P. glacialis by ‘P’. The columns show lineages of the members that the gene families ‘must include’, ‘may include’ in the case of the total gene families for a node, and ‘must not include’ for the node-specific gene families.
Categories	Gene Families
	must include	may include	must not include
N1-total	A, B, C, D, E, F or P	-	-
N2-total	A, B, C, D, E or F	P	-
N2-specific	A, B, C, D, E or F	-	P
N3-total	B, C, D, E or F	A, P	-
N3-specific	B, C, D, E or F	-	A, P
N4-total	B, C, D or F	A, E, P	-
N4-specific	B, C, D or F	-	A, E, P
N5-total	B, C or F	A, D, E, P	-
N5-specific	B, C or F	-	A, D, E, P
N6-total	C or F	A, B, D, E, P	-
N6-specific	C or F	-	A, B, D, E, P

## Sheet: Supplementary Table S6
Supplementary Table S6. Gene family categories determined for each lineage of Suessiales. Symbiodinium clades A to F are represented by SA through SF, and P. glacialis by P. The columns show lineages of the members that the gene families ‘must include’ and ‘must not include’.
Categories	Gene Families
	must include	must not include
SA-specific	A	B, C, D, E, F or P
SA-absent	B, C, D, E, F and P	A
SB-specific	B	A, C, D, E, F or P
SB-absent	A, C, D, E, F and P	B
SC-specific	C	A, B, D, E, F or P
SC-absent	A, B, D, E, F and P	C
SD-specific	D	A, B, C, E, F or P
SD-absent	A, B, C, E, F and P	D
SE-specific	E	A, B, C, D, F or P
SE-absent	A, B, C, D, F and P	E
SF-specific	F	A, B, C, D, E or P
SF-absent	A, B, C, D, E and P	F
P-specific	P	A, B, C, D, E or F
P-absent (SymCore-specific)	A, B, C, D, E and F	P

## Sheet: Supplementary Table S7
Supplementary Table S7. Enriched GO biological process terms for SuesCore sorted by singificance.
GO ID	Description	Annotated	Significant	Expected	P-value
GO:0002181	cytoplasmic translation	138	70	9.3	< 1e-30
GO:0046686	response to cadmium ion	143	63	9.63	< 1e-30
GO:0009651	response to salt stress	155	50	10.44	2.3e-16
GO:0043312	neutrophil degranulation	100	34	6.74	7.6e-16
GO:0042742	defense response to bacterium	162	41	10.91	8.3e-14
GO:0009555	pollen development	63	26	4.24	8.4e-13
GO:0008340	determination of adult lifespan	61	23	4.11	3e-12
GO:0051436	negative regulation of ubiquitin-protein...	38	18	2.56	1.1e-11
GO:0009793	embryo development ending in seed dorman...	82	26	5.52	1.2e-11
GO:0000398	mRNA splicing, via spliceosome	244	74	16.44	2.2e-11
GO:0061418	regulation of transcription from RNA pol...	17	12	1.15	3.8e-11
GO:0009409	response to cold	109	32	7.34	7.7e-11
GO:0010972	negative regulation of G2/M transition o...	48	21	3.23	7.9e-11
GO:0031146	SCF-dependent proteasomal ubiquitin-depe...	29	15	1.95	7.9e-11
GO:0002479	antigen processing and presentation of e...	12	10	0.81	1.1e-10
GO:0002223	stimulatory C-type lectin receptor signa...	22	13	1.48	1.6e-10
GO:0038095	Fc-epsilon receptor signaling pathway	26	14	1.75	1.7e-10
GO:0030433	ER-associated ubiquitin-dependent protei...	73	23	4.92	2.1e-10
GO:0009735	response to cytokinin	62	21	4.18	2.8e-10
GO:0006521	regulation of cellular amino acid metabo...	15	12	1.01	4.4e-10
GO:0050852	T cell receptor signaling pathway	38	16	2.56	8.9e-10
GO:0051437	positive regulation of ubiquitin-protein...	17	11	1.15	1.1e-09
GO:0043066	negative regulation of apoptotic process	246	53	16.57	3.5e-09
GO:0014070	response to organic cyclic compound	453	110	30.51	4.3e-09
GO:0000722	telomere maintenance via recombination	23	12	1.55	5.6e-09
GO:0000209	protein polyubiquitination	144	31	9.7	6.3e-09
GO:0019886	antigen processing and presentation of e...	33	14	2.22	9.1e-09
GO:0051301	cell division	598	116	40.28	1.3e-08
GO:0000462	maturation of SSU-rRNA from tricistronic...	54	22	3.64	1.4e-08
GO:0000184	nuclear-transcribed mRNA catabolic proce...	51	17	3.44	1.8e-08
GO:0019083	viral transcription	25	12	1.68	1.9e-08
GO:0090263	positive regulation of canonical Wnt sig...	30	13	2.02	2.3e-08
GO:0032496	response to lipopolysaccharide	82	23	5.52	2.3e-08
GO:0016032	viral process	208	58	14.01	2.3e-08
GO:0001889	liver development	68	24	4.58	2.4e-08
GO:0042493	response to drug	248	50	16.7	3.6e-08
GO:0000028	ribosomal small subunit assembly	18	10	1.21	5e-08
GO:0045292	mRNA cis splicing, via spliceosome	37	14	2.49	5.2e-08
GO:0031145	anaphase-promoting complex-dependent pro...	66	27	4.45	5.3e-08
GO:0007283	spermatogenesis	202	52	13.61	5.9e-08
GO:0048364	root development	94	29	6.33	8.3e-08
GO:0002119	nematode larval development	46	17	3.1	8.7e-08
GO:0009737	response to abscisic acid	121	26	8.15	1.1e-07
GO:0008283	cell proliferation	532	92	35.83	1.1e-07
GO:0043488	regulation of mRNA stability	64	18	4.31	1.3e-07
GO:0060071	Wnt signaling pathway, planar cell polar...	24	11	1.62	1.4e-07
GO:0045727	positive regulation of translation	85	21	5.73	1.5e-07
GO:0009846	pollen germination	9	7	0.61	2e-07
GO:0009408	response to heat	186	44	12.53	2e-07
GO:0071345	cellular response to cytokine stimulus	145	38	9.77	2e-07
GO:0009626	plant-type hypersensitive response	16	9	1.08	2.1e-07
GO:0042026	protein refolding	27	13	1.82	2.3e-07
GO:0006283	transcription-coupled nucleotide-excisio...	30	12	2.02	2.3e-07
GO:0030968	endoplasmic reticulum unfolded protein r...	47	15	3.17	2.4e-07
GO:0000122	negative regulation of transcription fro...	176	32	11.86	2.4e-07
GO:0045944	positive regulation of transcription fro...	282	48	19	2.4e-07
GO:0031647	regulation of protein stability	128	34	8.62	2.7e-07
GO:0045893	positive regulation of transcription, DN...	423	77	28.49	3.1e-07
GO:0009860	pollen tube growth	21	10	1.41	3.3e-07
GO:0017148	negative regulation of translation	68	18	4.58	3.7e-07
GO:0000731	DNA synthesis involved in DNA repair	17	9	1.15	4.1e-07
GO:0031288	sorocarp morphogenesis	43	14	2.9	4.6e-07
GO:0033209	tumor necrosis factor-mediated signaling...	22	10	1.48	5.7e-07
GO:0007612	learning	63	17	4.24	5.7e-07
GO:0007568	aging	205	58	13.81	5.7e-07
GO:0014823	response to activity	27	11	1.82	6e-07
GO:0070317	negative regulation of G0 to G1 transiti...	7	6	0.47	6.1e-07
GO:0007420	brain development	240	56	16.17	7.1e-07
GO:0051298	centrosome duplication	55	20	3.7	7.5e-07
GO:0051291	protein heterooligomerization	44	16	2.96	7.7e-07
GO:0007286	spermatid development	65	22	4.38	8.1e-07
GO:0038061	NIK/NF-kappaB signaling	39	13	2.63	8.7e-07
GO:0050821	protein stabilization	74	18	4.98	1.4e-06
GO:0009744	response to sucrose	24	10	1.62	1.5e-06
GO:0009792	embryo development ending in birth or eg...	242	53	16.3	1.7e-06
GO:0048366	leaf development	65	20	4.38	1.7e-06
GO:0006418	tRNA aminoacylation for protein translat...	77	25	5.19	1.7e-06
GO:0030307	positive regulation of cell growth	54	15	3.64	1.8e-06
GO:0051321	meiotic cell cycle	268	69	18.05	2e-06
GO:0001701	in utero embryonic development	111	25	7.48	2.1e-06
GO:0034599	cellular response to oxidative stress	211	42	14.21	2.2e-06
GO:0045471	response to ethanol	67	19	4.51	2.2e-06
GO:1990090	cellular response to nerve growth factor...	25	10	1.68	2.4e-06
GO:0045892	negative regulation of transcription, DN...	360	70	24.25	2.6e-06
GO:0009267	cellular response to starvation	409	96	27.55	2.9e-06
GO:0048666	neuron development	424	88	28.56	3e-06
GO:0006633	fatty acid biosynthetic process	211	38	14.21	3e-06
GO:0001302	replicative cell aging	16	8	1.08	3.3e-06
GO:0002183	cytoplasmic translational initiation	36	14	2.42	4.2e-06
GO:0033273	response to vitamin	49	16	3.3	4.3e-06
GO:0006974	cellular response to DNA damage stimulus	682	116	45.94	4.4e-06
GO:0042542	response to hydrogen peroxide	80	18	5.39	4.7e-06
GO:0043623	cellular protein complex assembly	459	67	30.92	5e-06
GO:0048609	multicellular organismal reproductive pr...	442	109	29.77	5.5e-06
GO:0000472	endonucleolytic cleavage to generate mat...	13	7	0.88	7.4e-06
GO:0010019	chloroplast-nucleus signaling pathway	6	5	0.4	7.8e-06
GO:0007080	mitotic metaphase plate congression	28	10	1.89	8e-06
GO:0008284	positive regulation of cell proliferatio...	169	28	11.38	8.6e-06
GO:0016579	protein deubiquitination	142	25	9.56	8.7e-06
GO:0006977	DNA damage response, signal transduction...	18	8	1.21	9.9e-06
GO:0006085	acetyl-CoA biosynthetic process	18	8	1.21	9.9e-06
GO:0010628	positive regulation of gene expression	607	116	40.89	1e-05
GO:0090307	mitotic spindle assembly	50	16	3.37	1e-05
GO:0048477	oogenesis	142	37	9.56	1.1e-05
GO:0090090	negative regulation of canonical Wnt sig...	48	13	3.23	1.2e-05
GO:1901796	regulation of signal transduction by p53...	48	15	3.23	1.4e-05
GO:0006296	nucleotide-excision repair, DNA incision...	14	7	0.94	1.4e-05
GO:1901566	organonitrogen compound biosynthetic pro...	2333	360	157.15	1.5e-05
GO:0030466	chromatin silencing at silent mating-typ...	10	6	0.67	1.5e-05
GO:0042254	ribosome biogenesis	451	101	30.38	1.6e-05
GO:0010976	positive regulation of neuron projection...	79	17	5.32	1.6e-05
GO:0016485	protein processing	153	29	10.31	1.8e-05
GO:0000245	spliceosomal complex assembly	50	15	3.37	1.8e-05
GO:2000241	regulation of reproductive process	131	41	8.82	1.9e-05
GO:0000302	response to reactive oxygen species	177	43	11.92	2e-05
GO:0010021	amylopectin biosynthetic process	4	4	0.27	2.1e-05
GO:0007411	axon guidance	65	15	4.38	2.1e-05
GO:0007601	visual perception	73	16	4.92	2.2e-05
GO:0006909	phagocytosis	134	29	9.03	2.4e-05
GO:0070265	necrotic cell death	20	8	1.35	2.5e-05
GO:1900034	regulation of cellular response to heat	20	8	1.35	2.5e-05
GO:0000056	ribosomal small subunit export from nucl...	7	5	0.47	2.6e-05
GO:0046512	sphingosine biosynthetic process	7	5	0.47	2.6e-05
GO:0048821	erythrocyte development	7	5	0.47	2.6e-05
GO:0010881	regulation of cardiac muscle contraction...	7	5	0.47	2.6e-05
GO:0015995	chlorophyll biosynthetic process	59	14	3.97	2.8e-05
GO:0061077	chaperone-mediated protein folding	65	20	4.38	2.9e-05
GO:0006094	gluconeogenesis	76	19	5.12	2.9e-05
GO:0000387	spliceosomal snRNP assembly	41	14	2.76	3e-05
GO:0009658	chloroplast organization	32	10	2.16	3.1e-05
GO:0007005	mitochondrion organization	342	70	23.04	3.1e-05
GO:0006564	L-serine biosynthetic process	11	6	0.74	3.2e-05
GO:0070914	UV-damage excision repair	11	6	0.74	3.2e-05
GO:0042769	DNA damage response, detection of DNA da...	11	6	0.74	3.2e-05
GO:0045842	positive regulation of mitotic metaphase...	11	6	0.74	3.2e-05
GO:0006297	nucleotide-excision repair, DNA gap fill...	11	6	0.74	3.2e-05
GO:0009416	response to light stimulus	327	68	22.03	3.4e-05
GO:0008361	regulation of cell size	82	21	5.52	3.5e-05
GO:0006284	base-excision repair	53	13	3.57	3.7e-05
GO:0071333	cellular response to glucose stimulus	42	16	2.83	3.7e-05
GO:0007059	chromosome segregation	227	60	15.29	3.7e-05
GO:0032212	positive regulation of telomere maintena...	21	8	1.41	3.8e-05
GO:0006986	response to unfolded protein	74	24	4.98	4e-05
GO:0097421	liver regeneration	16	7	1.08	4.1e-05
GO:0006268	DNA unwinding involved in DNA replicatio...	16	7	1.08	4.1e-05
GO:0060271	cilium morphogenesis	271	51	18.25	4.3e-05
GO:0000165	MAPK cascade	280	47	18.86	4.5e-05
GO:0009733	response to auxin	54	15	3.64	4.7e-05
GO:0001822	kidney development	99	21	6.67	4.8e-05
GO:0040014	regulation of multicellular organism gro...	47	12	3.17	4.8e-05
GO:0007626	locomotory behavior	105	26	7.07	4.8e-05
GO:0031167	rRNA methylation	62	14	4.18	5.1e-05
GO:0008285	negative regulation of cell proliferatio...	148	24	9.97	5.3e-05
GO:0048545	response to steroid hormone	145	40	9.77	5.3e-05
GO:0071470	cellular response to osmotic stress	58	16	3.91	5.5e-05
GO:0030437	ascospore formation	33	14	2.22	5.5e-05
GO:0007281	germ cell development	210	61	14.15	5.6e-05
GO:0009749	response to glucose	70	25	4.72	5.6e-05
GO:0006103	2-oxoglutarate metabolic process	22	8	1.48	5.7e-05
GO:0071241	cellular response to inorganic substance	104	27	7.01	5.9e-05
GO:0010228	vegetative to reproductive phase transit...	30	11	2.02	5.9e-05
GO:0035735	intraciliary transport involved in ciliu...	28	9	1.89	6e-05
GO:0050766	positive regulation of phagocytosis	28	9	1.89	6e-05
GO:0035970	peptidyl-threonine dephosphorylation	12	6	0.81	6e-05
GO:0000001	mitochondrion inheritance	8	5	0.54	6.5e-05
GO:0008103	oocyte microtubule cytoskeleton polariza...	8	5	0.54	6.5e-05
GO:0051973	positive regulation of telomerase activi...	17	7	1.15	6.6e-05
GO:0000447	endonucleolytic cleavage in ITS1 to sepa...	17	7	1.15	6.6e-05
GO:0006767	water-soluble vitamin metabolic process	124	30	8.35	6.9e-05
GO:0030154	cell differentiation	1516	269	102.12	7e-05
GO:0009615	response to virus	139	28	9.36	7.1e-05
GO:0009628	response to abiotic stimulus	1076	226	72.48	7.1e-05
GO:0008088	axon cargo transport	29	9	1.95	8.1e-05
GO:0009624	response to nematode	23	8	1.55	8.2e-05
GO:0034614	cellular response to reactive oxygen spe...	107	19	7.21	8.9e-05
GO:0018209	peptidyl-serine modification	232	33	15.63	9.4e-05
GO:0010043	response to zinc ion	36	10	2.42	9.4e-05
GO:0060041	retina development in camera-type eye	56	15	3.77	9.5e-05
GO:0035690	cellular response to drug	43	11	2.9	9.6e-05
GO:0042426	choline catabolic process	5	4	0.34	9.7e-05
GO:0010587	miRNA catabolic process	5	4	0.34	9.7e-05
GO:0009083	branched-chain amino acid catabolic proc...	29	12	1.95	0.0001
GO:1900087	positive regulation of G1/S transition o...	18	7	1.21	0.0001
GO:0010165	response to X-ray	18	7	1.21	0.0001
GO:0048813	dendrite morphogenesis	72	17	4.85	0.0001
GO:0032845	negative regulation of homeostatic proce...	73	23	4.92	0.00011
GO:0051603	proteolysis involved in cellular protein...	644	115	43.38	0.00011
GO:0007584	response to nutrient	93	29	6.26	0.00011
GO:0042752	regulation of circadian rhythm	51	12	3.44	0.00011
GO:0071456	cellular response to hypoxia	61	23	4.11	0.00011
GO:0000463	maturation of LSU-rRNA from tricistronic...	29	11	1.95	0.00011
GO:0021680	cerebellar Purkinje cell layer developme...	24	8	1.62	0.00012
GO:0007067	mitotic nuclear division	378	79	25.46	0.00012
GO:0043524	negative regulation of neuron apoptotic ...	37	10	2.49	0.00012
GO:0042110	T cell activation	75	15	5.05	0.00012
GO:0032436	positive regulation of proteasomal ubiqu...	63	18	4.24	0.00013
GO:0009723	response to ethylene	25	13	1.68	0.00014
GO:0007317	regulation of pole plasm oskar mRNA loca...	9	5	0.61	0.00014
GO:0007288	sperm axoneme assembly	9	5	0.61	0.00014
GO:0051881	regulation of mitochondrial membrane pot...	31	9	2.09	0.00014
GO:0000027	ribosomal large subunit assembly	31	9	2.09	0.00014
GO:0018107	peptidyl-threonine phosphorylation	111	19	7.48	0.00015
GO:0072593	reactive oxygen species metabolic proces...	180	33	12.12	0.00015
GO:0071276	cellular response to cadmium ion	19	7	1.28	0.00015
GO:0045070	positive regulation of viral genome repl...	19	7	1.28	0.00015
GO:0006189	'de novo' IMP biosynthetic process	19	7	1.28	0.00015
GO:0030150	protein import into mitochondrial matrix	19	7	1.28	0.00015
GO:0016036	cellular response to phosphate starvatio...	19	7	1.28	0.00015
GO:0043327	chemotaxis to cAMP	43	13	2.9	0.00015
GO:0022008	neurogenesis	616	122	41.49	0.00015
GO:0009553	embryo sac development	38	10	2.56	0.00015
GO:0042552	myelination	38	10	2.56	0.00015
GO:0033555	multicellular organismal response to str...	25	8	1.68	0.00016
GO:0019344	cysteine biosynthetic process	25	8	1.68	0.00016
GO:0051788	response to misfolded protein	25	8	1.68	0.00016
GO:0007565	female pregnancy	53	12	3.57	0.00017
GO:0043484	regulation of RNA splicing	72	18	4.85	0.00017
GO:0006575	cellular modified amino acid metabolic p...	215	37	14.48	0.00017
GO:0010501	RNA secondary structure unwinding	69	14	4.65	0.00017
GO:0000055	ribosomal large subunit export from nucl...	14	6	0.94	0.00017
GO:0048481	ovule development	14	6	0.94	0.00017
GO:0007035	vacuolar acidification	14	6	0.94	0.00017
GO:0000480	endonucleolytic cleavage in 5'-ETS of tr...	14	6	0.94	0.00017
GO:0045899	positive regulation of RNA polymerase II...	14	6	0.94	0.00017
GO:0043067	regulation of programmed cell death	452	92	30.45	0.00017
GO:0006997	nucleus organization	95	29	6.4	0.00018
GO:0030435	sporulation resulting in formation of a ...	87	26	5.86	0.00019
GO:1903955	positive regulation of protein targeting...	32	9	2.16	0.00019
GO:0019827	stem cell population maintenance	53	15	3.57	0.00019
GO:0030324	lung development	53	15	3.57	0.00019
GO:0006568	tryptophan metabolic process	39	10	2.63	0.0002
GO:0007631	feeding behavior	39	10	2.63	0.0002
GO:1901606	alpha-amino acid catabolic process	136	27	9.16	0.0002
GO:0006513	protein monoubiquitination	26	8	1.75	0.00022
GO:0030431	sleep	27	10	1.82	0.00022
GO:0048646	anatomical structure formation involved ...	593	116	39.94	0.00023
GO:0031398	positive regulation of protein ubiquitin...	57	21	3.84	0.00023
GO:0030587	sorocarp development	169	41	11.38	0.00024
GO:0071229	cellular response to acid chemical	146	31	9.83	0.00024
GO:0009414	response to water deprivation	71	14	4.78	0.00024
GO:0043200	response to amino acid	66	16	4.45	0.00024
GO:0046685	response to arsenic-containing substance	33	9	2.22	0.00024
GO:0010035	response to inorganic substance	526	140	35.43	0.00025
GO:0032210	regulation of telomere maintenance via t...	31	13	2.09	0.00026
GO:0048812	neuron projection morphogenesis	250	52	16.84	0.00026
GO:0043570	maintenance of DNA repeat elements	10	5	0.67	0.00026
GO:0031157	regulation of aggregate size involved in...	10	5	0.67	0.00026
GO:1904355	positive regulation of telomere capping	10	5	0.67	0.00026
GO:0009867	jasmonic acid mediated signaling pathway	10	5	0.67	0.00026
GO:0000732	strand displacement	10	5	0.67	0.00026
GO:0034059	response to anoxia	10	5	0.67	0.00026
GO:0016055	Wnt signaling pathway	160	35	10.78	0.00026
GO:0034504	protein localization to nucleus	191	31	12.87	0.00027
GO:0010942	positive regulation of cell death	181	35	12.19	0.00027
GO:0070262	peptidyl-serine dephosphorylation	6	4	0.4	0.00028
GO:0086064	cell communication by electrical couplin...	6	4	0.4	0.00028
GO:0070920	regulation of production of small RNA in...	6	4	0.4	0.00028
GO:1900195	positive regulation of oocyte maturation	6	4	0.4	0.00028
GO:0010204	defense response signaling pathway, resi...	6	4	0.4	0.00028
GO:0010649	regulation of cell communication by elec...	6	4	0.4	0.00028
GO:0051295	establishment of meiotic spindle localiz...	6	4	0.4	0.00028
GO:0007140	male meiosis	37	12	2.49	0.00029
GO:0032846	positive regulation of homeostatic proce...	74	23	4.98	0.00029
GO:0006461	protein complex assembly	922	147	62.1	0.0003
GO:0060314	regulation of ryanodine-sensitive calciu...	8	6	0.54	0.0003
GO:0009052	pentose-phosphate shunt, non-oxidative b...	3	3	0.2	0.00031
GO:0007107	membrane addition at site of cytokinesis	3	3	0.2	0.00031
GO:0075733	intracellular transport of virus	21	7	1.41	0.00031
GO:0046174	polyol catabolic process	21	7	1.41	0.00031
GO:0009644	response to high light intensity	21	7	1.41	0.00031
GO:0009908	flower development	94	29	6.33	0.00032
GO:0043279	response to alkaloid	68	19	4.58	0.00032
GO:0044248	cellular catabolic process	1895	311	127.64	0.00033
GO:0009791	post-embryonic development	408	111	27.48	0.00034
GO:0007127	meiosis I	76	16	5.12	0.00037
GO:0051338	regulation of transferase activity	432	79	29.1	0.00037
GO:0050832	defense response to fungus	42	10	2.83	0.00038
GO:0007623	circadian rhythm	103	24	6.94	0.00038
GO:0016925	protein sumoylation	35	9	2.36	0.0004
GO:0061512	protein localization to cilium	35	9	2.36	0.0004
GO:0008156	negative regulation of DNA replication	35	9	2.36	0.0004
GO:0010948	negative regulation of cell cycle proces...	142	51	9.56	0.0004
GO:0006364	rRNA processing	323	68	21.76	0.0004
GO:0042276	error-prone translesion synthesis	16	6	1.08	0.00041
GO:0042538	hyperosmotic salinity response	16	6	1.08	0.00041
GO:0021591	ventricular system development	16	6	1.08	0.00041
GO:0035307	positive regulation of protein dephospho...	16	6	1.08	0.00041
GO:0031000	response to caffeine	16	6	1.08	0.00041
GO:0070542	response to fatty acid	24	9	1.62	0.00043
GO:0006207	'de novo' pyrimidine nucleobase biosynth...	22	7	1.48	0.00043
GO:0000470	maturation of LSU-rRNA	40	16	2.69	0.00044
GO:0048026	positive regulation of mRNA splicing, vi...	11	5	0.74	0.00045
GO:0000019	regulation of mitotic recombination	11	5	0.74	0.00045
GO:0046827	positive regulation of protein export fr...	11	5	0.74	0.00045
GO:0070987	error-free translesion synthesis	11	5	0.74	0.00045
GO:0040019	positive regulation of embryonic develop...	11	5	0.74	0.00045
GO:0007100	mitotic centrosome separation	11	5	0.74	0.00045
GO:0045836	positive regulation of meiotic nuclear d...	11	5	0.74	0.00045
GO:0007033	vacuole organization	145	34	9.77	0.00046
GO:0017000	antibiotic biosynthetic process	67	13	4.51	0.00046
GO:0048731	system development	1956	368	131.75	0.00049
GO:0019233	sensory perception of pain	85	15	5.73	0.00051
GO:0001933	negative regulation of protein phosphory...	153	28	10.31	0.00052
GO:0048469	cell maturation	96	28	6.47	0.00052
GO:0048580	regulation of post-embryonic development	70	18	4.72	0.00055
GO:0048232	male gamete generation	209	56	14.08	0.00055
GO:0007517	muscle organ development	112	23	7.54	0.00055
GO:0048584	positive regulation of response to stimu...	625	109	42.1	0.00056
GO:0032781	positive regulation of ATPase activity	60	12	4.04	0.00057
GO:0014066	regulation of phosphatidylinositol 3-kin...	23	7	1.55	0.00058
GO:0007095	mitotic G2 DNA damage checkpoint	23	7	1.55	0.00058
GO:0010224	response to UV-B	23	7	1.55	0.00058
GO:0048316	seed development	112	34	7.54	0.00058
GO:1903902	positive regulation of viral life cycle	31	14	2.09	0.0006
GO:0006561	proline biosynthetic process	17	6	1.15	0.0006
GO:0000749	response to pheromone involved in conjug...	17	6	1.15	0.0006
GO:0045022	early endosome to late endosome transpor...	17	6	1.15	0.0006
GO:0035338	long-chain fatty-acyl-CoA biosynthetic p...	17	6	1.15	0.0006
GO:0006972	hyperosmotic response	53	15	3.57	0.0006
GO:0030644	cellular chloride ion homeostasis	7	4	0.47	0.00061
GO:0071422	succinate transmembrane transport	7	4	0.47	0.00061
GO:1904293	negative regulation of ERAD pathway	7	4	0.47	0.00061
GO:0031987	locomotion involved in locomotory behavi...	7	4	0.47	0.00061
GO:0060218	hematopoietic stem cell differentiation	7	4	0.47	0.00061
GO:0009955	adaxial/abaxial pattern specification	7	4	0.47	0.00061
GO:0045777	positive regulation of blood pressure	7	4	0.47	0.00061
GO:0051085	chaperone mediated protein folding requi...	7	4	0.47	0.00061
GO:0001975	response to amphetamine	7	4	0.47	0.00061
GO:0051054	positive regulation of DNA metabolic pro...	87	26	5.86	0.00063
GO:0000422	mitophagy	30	8	2.02	0.00064
GO:0043280	positive regulation of cysteine-type end...	30	8	2.02	0.00064
GO:0097164	ammonium ion metabolic process	137	28	9.23	0.00066
GO:0032147	activation of protein kinase activity	115	18	7.75	0.00067
GO:0018105	peptidyl-serine phosphorylation	227	29	15.29	0.00068
GO:0051289	protein homotetramerization	53	11	3.57	0.00069
GO:0019953	sexual reproduction	493	129	33.21	0.00071
GO:2000058	regulation of protein ubiquitination inv...	29	16	1.95	0.00071
GO:0006301	postreplication repair	38	15	2.56	0.00071
GO:0007507	heart development	188	35	12.66	0.00072
GO:0048638	regulation of developmental growth	156	33	10.51	0.00073
GO:0071446	cellular response to salicylic acid stim...	12	5	0.81	0.00073
GO:0009873	ethylene-activated signaling pathway	12	5	0.81	0.00073
GO:0010042	response to manganese ion	12	5	0.81	0.00073
GO:0007114	cell budding	12	5	0.81	0.00073
GO:0044205	'de novo' UMP biosynthetic process	12	5	0.81	0.00073
GO:0051353	positive regulation of oxidoreductase ac...	12	5	0.81	0.00073
GO:0006167	AMP biosynthetic process	12	5	0.81	0.00073
GO:0006874	cellular calcium ion homeostasis	115	23	7.75	0.00076
GO:0006515	misfolded or incompletely synthesized pr...	38	9	2.56	0.00076
GO:0050714	positive regulation of protein secretion	44	12	2.96	0.00076
GO:0009845	seed germination	24	7	1.62	0.00078
GO:0030317	sperm motility	31	8	2.09	0.00081
GO:0006672	ceramide metabolic process	46	10	3.1	0.00081
GO:0060359	response to ammonium ion	46	10	3.1	0.00081
GO:0044550	secondary metabolite biosynthetic proces...	82	16	5.52	0.00083
GO:0006971	hypotonic response	18	6	1.21	0.00085
GO:0010073	meristem maintenance	18	6	1.21	0.00085
GO:0048660	regulation of smooth muscle cell prolife...	18	6	1.21	0.00085
GO:0030155	regulation of cell adhesion	137	20	9.23	0.00087
GO:0000082	G1/S transition of mitotic cell cycle	110	30	7.41	0.00087
GO:0044257	cellular protein catabolic process	663	121	44.66	0.0009
GO:0030522	intracellular receptor signaling pathway	89	20	5.99	0.00091
GO:0031348	negative regulation of defense response	59	15	3.97	0.00091
GO:0007062	sister chromatid cohesion	64	15	4.31	0.00091
GO:0048518	positive regulation of biological proces...	2232	356	150.34	0.00093
GO:0006541	glutamine metabolic process	72	13	4.85	0.00094
GO:0060548	negative regulation of cell death	293	64	19.74	0.00095
GO:0010638	positive regulation of organelle organiz...	301	65	20.27	0.00096
GO:0090329	regulation of DNA-dependent DNA replicat...	49	12	3.3	0.00096
GO:0000045	autophagosome assembly	47	10	3.17	0.00097
GO:0009657	plastid organization	64	18	4.31	0.00098
GO:0009636	response to toxic substance	188	29	12.66	0.00099
GO:0030198	extracellular matrix organization	76	18	5.12	0.00101
GO:0005978	glycogen biosynthetic process	25	7	1.68	0.00102
GO:0019915	lipid storage	25	7	1.68	0.00102
GO:0051181	cofactor transport	25	7	1.68	0.00102
GO:0031033	myosin filament organization	25	7	1.68	0.00102
GO:0046689	response to mercury ion	32	8	2.16	0.00102
GO:0033993	response to lipid	402	95	27.08	0.00102
GO:0009743	response to carbohydrate	104	36	7.01	0.00108
GO:0009967	positive regulation of signal transducti...	407	69	27.41	0.00108
GO:0010833	telomere maintenance via telomere length...	49	19	3.3	0.00108
GO:0030970	retrograde protein transport, ER to cyto...	13	5	0.88	0.00112
GO:0009742	brassinosteroid mediated signaling pathw...	13	5	0.88	0.00112
GO:0071731	response to nitric oxide	13	5	0.88	0.00112
GO:0003044	regulation of systemic arterial blood pr...	13	5	0.88	0.00112
GO:0010311	lateral root formation	13	5	0.88	0.00112
GO:0000917	barrier septum assembly	13	5	0.88	0.00112
GO:0007628	adult walking behavior	13	5	0.88	0.00112
GO:0050885	neuromuscular process controlling balanc...	13	5	0.88	0.00112
GO:0007040	lysosome organization	42	11	2.83	0.00112
GO:0097306	cellular response to alcohol	124	29	8.35	0.00114
GO:0045840	positive regulation of mitotic nuclear d...	19	10	1.28	0.00114
GO:0009620	response to fungus	61	16	4.11	0.00114
GO:0031668	cellular response to extracellular stimu...	456	107	30.72	0.00114
GO:0071369	cellular response to ethylene stimulus	16	8	1.08	0.00115
GO:0006616	SRP-dependent cotranslational protein ta...	8	4	0.54	0.00115
GO:0070584	mitochondrion morphogenesis	8	4	0.54	0.00115
GO:0046843	dorsal appendage formation	8	4	0.54	0.00115
GO:0071770	DIM/DIP cell wall layer assembly	8	4	0.54	0.00115
GO:0009911	positive regulation of flower developmen...	8	4	0.54	0.00115
GO:0045003	double-strand break repair via synthesis...	8	4	0.54	0.00115
GO:0006432	phenylalanyl-tRNA aminoacylation	8	4	0.54	0.00115
GO:0015940	pantothenate biosynthetic process	8	4	0.54	0.00115
GO:0006290	pyrimidine dimer repair	8	4	0.54	0.00115
GO:0051131	chaperone-mediated protein complex assem...	8	4	0.54	0.00115
GO:0031087	deadenylation-independent decapping of n...	8	4	0.54	0.00115
GO:0006740	NADPH regeneration	8	4	0.54	0.00115
GO:0006878	cellular copper ion homeostasis	8	4	0.54	0.00115
GO:0031330	negative regulation of cellular cataboli...	89	20	5.99	0.00115
GO:0035674	tricarboxylic acid transmembrane transpo...	4	3	0.27	0.00116
GO:0008615	pyridoxine biosynthetic process	4	3	0.27	0.00116
GO:0090657	telomeric loop disassembly	4	3	0.27	0.00116
GO:0048449	floral organ formation	4	3	0.27	0.00116
GO:0000350	generation of catalytic spliceosome for ...	4	3	0.27	0.00116
GO:0031585	regulation of inositol 1,4,5-trisphospha...	4	3	0.27	0.00116
GO:0009870	defense response signaling pathway, resi...	4	3	0.27	0.00116
GO:0060347	heart trabecula formation	4	3	0.27	0.00116
GO:1902626	assembly of large subunit precursor of p...	4	3	0.27	0.00116
GO:0003085	negative regulation of systemic arterial...	4	3	0.27	0.00116
GO:0042873	aldonate transport	4	3	0.27	0.00116
GO:0010460	positive regulation of heart rate	4	3	0.27	0.00116
GO:0001732	formation of cytoplasmic translation ini...	4	3	0.27	0.00116
GO:2000651	positive regulation of sodium ion transm...	4	3	0.27	0.00116
GO:0001829	trophectodermal cell differentiation	4	3	0.27	0.00116
GO:0072319	vesicle uncoating	4	3	0.27	0.00116
GO:1901563	response to camptothecin	4	3	0.27	0.00116
GO:0043420	anthranilate metabolic process	4	3	0.27	0.00116
GO:0006438	valyl-tRNA aminoacylation	4	3	0.27	0.00116
GO:0097041	phenolic phthiocerol biosynthetic proces...	4	3	0.27	0.00116
GO:2001021	negative regulation of response to DNA d...	25	9	1.68	0.00116
GO:0007076	mitotic chromosome condensation	19	6	1.28	0.00117
GO:0007293	germarium-derived egg chamber formation	19	6	1.28	0.00117
GO:0000920	cell separation after cytokinesis	19	6	1.28	0.00117
GO:0097061	dendritic spine organization	19	6	1.28	0.00117
GO:0043094	cellular metabolic compound salvage	76	15	5.12	0.00122
GO:0051172	negative regulation of nitrogen compound...	567	116	38.19	0.00125
GO:0033365	protein localization to organelle	569	97	38.33	0.00125
GO:0035967	cellular response to topologically incor...	73	22	4.92	0.00125
GO:0030509	BMP signaling pathway	33	8	2.22	0.00126
GO:0008584	male gonad development	33	8	2.22	0.00126
GO:0009263	deoxyribonucleotide biosynthetic process	33	8	2.22	0.00126
GO:0060294	cilium movement involved in cell motilit...	33	8	2.22	0.00126
GO:0051193	regulation of cofactor metabolic process	33	8	2.22	0.00126
GO:0000288	nuclear-transcribed mRNA catabolic proce...	68	15	4.58	0.00128
GO:0030218	erythrocyte differentiation	33	12	2.22	0.00129
GO:1903651	positive regulation of cytoplasmic trans...	109	26	7.34	0.00129
GO:0001503	ossification	93	19	6.26	0.00133
GO:1902532	negative regulation of intracellular sig...	196	32	13.2	0.00133
GO:0050688	regulation of defense response to virus	41	9	2.76	0.00137
GO:0044708	single-organism behavior	197	41	13.27	0.00138
GO:0022603	regulation of anatomical structure morph...	363	71	24.45	0.0014
GO:0016049	cell growth	265	60	17.85	0.00141
GO:0021700	developmental maturation	146	38	9.83	0.00144
GO:0009887	organ morphogenesis	364	81	24.52	0.00146
GO:0000281	mitotic cytokinesis	111	24	7.48	0.0015
GO:0048489	synaptic vesicle transport	58	11	3.91	0.00151
GO:1903008	organelle disassembly	50	14	3.37	0.00154
GO:0032880	regulation of protein localization	374	72	25.19	0.00155
GO:0050880	regulation of blood vessel size	34	8	2.29	0.00156
GO:1990542	mitochondrial transmembrane transport	69	17	4.65	0.00156
GO:0006790	sulfur compound metabolic process	347	68	23.37	0.00156
GO:0010824	regulation of centrosome duplication	22	8	1.48	0.00157
GO:0006995	cellular response to nitrogen starvation	20	6	1.35	0.00158
GO:0016239	positive regulation of macroautophagy	20	6	1.35	0.00158
GO:0016574	histone ubiquitination	20	6	1.35	0.00158
GO:0031644	regulation of neurological system proces...	20	6	1.35	0.00158
GO:0048709	oligodendrocyte differentiation	20	6	1.35	0.00158
GO:0050728	negative regulation of inflammatory resp...	20	6	1.35	0.00158
GO:0050994	regulation of lipid catabolic process	20	6	1.35	0.00158
GO:0006090	pyruvate metabolic process	227	31	15.29	0.00158
GO:0009607	response to biotic stimulus	513	121	34.55	0.00158
GO:0006397	mRNA processing	469	103	31.59	0.00158
GO:1901800	positive regulation of proteasomal prote...	77	23	5.19	0.00158
GO:0045132	meiotic chromosome segregation	50	10	3.37	0.0016
GO:0043123	positive regulation of I-kappaB kinase/N...	50	10	3.37	0.0016
GO:0021549	cerebellum development	47	14	3.17	0.00162
GO:0051101	regulation of DNA binding	31	10	2.09	0.00163
GO:0010332	response to gamma radiation	26	9	1.75	0.00163
GO:0000303	response to superoxide	42	9	2.83	0.00164
GO:0048640	negative regulation of developmental gro...	42	9	2.83	0.00164
GO:1901617	organic hydroxy compound biosynthetic pr...	254	43	17.11	0.00164
GO:0030718	germ-line stem cell population maintenan...	14	5	0.94	0.00165
GO:1904357	negative regulation of telomere maintena...	14	5	0.94	0.00165
GO:0060425	lung morphogenesis	14	5	0.94	0.00165
GO:0009631	cold acclimation	14	5	0.94	0.00165
GO:0032402	melanosome transport	14	5	0.94	0.00165
GO:0006465	signal peptide processing	14	5	0.94	0.00165
GO:0006198	cAMP catabolic process	14	5	0.94	0.00165
GO:0045005	DNA-dependent DNA replication maintenanc...	29	9	1.95	0.00165
GO:0044702	single organism reproductive process	898	221	60.49	0.00166
GO:0016973	poly(A)+ mRNA export from nucleus	27	7	1.82	0.00167
GO:0042633	hair cycle	27	7	1.82	0.00167
GO:0032508	DNA duplex unwinding	141	25	9.5	0.00172
GO:0008544	epidermis development	82	16	5.52	0.00176
GO:0000086	G2/M transition of mitotic cell cycle	107	34	7.21	0.00177
GO:0006605	protein targeting	448	76	30.18	0.00182
GO:0030097	hemopoiesis	187	38	12.6	0.00185
GO:0009617	response to bacterium	273	69	18.39	0.00188
GO:0008406	gonad development	76	17	5.12	0.0019
GO:0001947	heart looping	35	8	2.36	0.0019
GO:0006099	tricarboxylic acid cycle	106	16	7.14	0.00192
GO:1902001	fatty acid transmembrane transport	9	4	0.61	0.00196
GO:2000001	regulation of DNA damage checkpoint	9	4	0.61	0.00196
GO:0000727	double-strand break repair via break-ind...	9	4	0.61	0.00196
GO:2000114	regulation of establishment of cell pola...	9	4	0.61	0.00196
GO:0060612	adipose tissue development	9	4	0.61	0.00196
GO:0045838	positive regulation of membrane potentia...	9	4	0.61	0.00196
GO:0061621	canonical glycolysis	9	4	0.61	0.00196
GO:0032570	response to progesterone	9	4	0.61	0.00196
GO:1901673	regulation of mitotic spindle assembly	9	4	0.61	0.00196
GO:0015976	carbon utilization	9	4	0.61	0.00196
GO:0008654	phospholipid biosynthetic process	221	27	14.89	0.00199
GO:2000027	regulation of organ morphogenesis	52	18	3.5	0.00202
GO:0008625	extrinsic apoptotic signaling pathway vi...	21	6	1.41	0.00208
GO:0019252	starch biosynthetic process	21	6	1.41	0.00208
GO:1903078	positive regulation of protein localizat...	21	6	1.41	0.00208
GO:0030149	sphingolipid catabolic process	21	6	1.41	0.00208
GO:0003351	epithelial cilium movement	28	7	1.89	0.00209
GO:0042325	regulation of phosphorylation	526	83	35.43	0.00212
GO:0035082	axoneme assembly	97	19	6.53	0.00212
GO:0071214	cellular response to abiotic stimulus	218	44	14.68	0.00217
GO:0006536	glutamate metabolic process	52	10	3.5	0.00219
GO:0001649	osteoblast differentiation	52	10	3.5	0.00219
GO:1903047	mitotic cell cycle process	651	142	43.85	0.00222
GO:0009765	photosynthesis, light harvesting	89	17	5.99	0.00223
GO:0030010	establishment of cell polarity	68	18	4.58	0.00223
GO:0002064	epithelial cell development	106	19	7.14	0.00223
GO:0009259	ribonucleotide metabolic process	646	90	43.51	0.00225
GO:0009888	tissue development	737	141	49.64	0.00227
GO:0006614	SRP-dependent cotranslational protein ta...	44	12	2.96	0.00227
GO:0030814	regulation of cAMP metabolic process	36	8	2.42	0.0023
GO:0070374	positive regulation of ERK1 and ERK2 cas...	36	8	2.42	0.0023
GO:0009108	coenzyme biosynthetic process	242	46	16.3	0.00232
GO:0000022	mitotic spindle elongation	15	5	1.01	0.00234
GO:0031573	intra-S DNA damage checkpoint	15	5	1.01	0.00234
GO:0000132	establishment of mitotic spindle orienta...	15	5	1.01	0.00234
GO:0000105	histidine biosynthetic process	15	5	1.01	0.00234
GO:0046676	negative regulation of insulin secretion	15	5	1.01	0.00234
GO:0000244	spliceosomal tri-snRNP complex assembly	15	5	1.01	0.00234
GO:0019853	L-ascorbic acid biosynthetic process	15	5	1.01	0.00234
GO:0035036	sperm-egg recognition	15	5	1.01	0.00234
GO:0035196	production of miRNAs involved in gene si...	15	5	1.01	0.00234
GO:0012501	programmed cell death	695	131	46.81	0.00235
GO:0051130	positive regulation of cellular componen...	516	109	34.76	0.0024
GO:0010769	regulation of cell morphogenesis involve...	102	22	6.87	0.00243
GO:0006915	apoptotic process	640	114	43.11	0.00244
GO:0071396	cellular response to lipid	197	40	13.27	0.0025
GO:0006446	regulation of translational initiation	53	10	3.57	0.00254
GO:0031122	cytoplasmic microtubule organization	46	14	3.1	0.00255
GO:0050790	regulation of catalytic activity	1089	154	73.35	0.00256
GO:0097194	execution phase of apoptosis	29	7	1.95	0.0026
GO:0009896	positive regulation of catabolic process	205	55	13.81	0.00263
GO:0050768	negative regulation of neurogenesis	76	17	5.12	0.00264
GO:0009814	defense response, incompatible interacti...	33	10	2.22	0.00267
GO:0043065	positive regulation of apoptotic process	154	27	10.37	0.00268
GO:0006353	DNA-templated transcription, termination	47	11	3.17	0.00269
GO:0009141	nucleoside triphosphate metabolic proces...	441	53	29.71	0.0027
GO:0015850	organic hydroxy compound transport	90	14	6.06	0.0027
GO:0007094	mitotic spindle assembly checkpoint	22	6	1.48	0.0027
GO:0000291	nuclear-transcribed mRNA catabolic proce...	22	6	1.48	0.0027
GO:0032091	negative regulation of protein binding	22	6	1.48	0.0027
GO:0071963	establishment or maintenance of cell pol...	22	6	1.48	0.0027
GO:0009410	response to xenobiotic stimulus	38	10	2.56	0.00273
GO:0045089	positive regulation of innate immune res...	102	32	6.87	0.00273
GO:0051446	positive regulation of meiotic cell cycl...	16	8	1.08	0.00273
GO:0031321	ascospore-type prospore assembly	11	6	0.74	0.00274
GO:0002182	cytoplasmic translational elongation	7	5	0.47	0.00274
GO:0051597	response to methylmercury	5	3	0.34	0.00275
GO:0070127	tRNA aminoacylation for mitochondrial pr...	5	3	0.34	0.00275
GO:0042078	germ-line stem cell division	5	3	0.34	0.00275
GO:0030953	astral microtubule organization	5	3	0.34	0.00275
GO:0071372	cellular response to follicle-stimulatin...	5	3	0.34	0.00275
GO:0018401	peptidyl-proline hydroxylation to 4-hydr...	5	3	0.34	0.00275
GO:0000390	spliceosomal complex disassembly	5	3	0.34	0.00275
GO:0035902	response to immobilization stress	5	3	0.34	0.00275
GO:1902188	positive regulation of viral release fro...	5	3	0.34	0.00275
GO:0000448	cleavage in ITS2 between 5.8S rRNA and L...	5	3	0.34	0.00275
GO:0071285	cellular response to lithium ion	5	3	0.34	0.00275
GO:0060315	negative regulation of ryanodine-sensiti...	5	3	0.34	0.00275
GO:0000742	karyogamy involved in conjugation with c...	5	3	0.34	0.00275
GO:0040038	polar body extrusion after meiotic divis...	5	3	0.34	0.00275
GO:0009957	epidermal cell fate specification	5	3	0.34	0.00275
GO:0009934	regulation of meristem structural organi...	5	3	0.34	0.00275
GO:1902983	DNA strand elongation involved in mitoti...	5	3	0.34	0.00275
GO:0061118	regulation of positive chemotaxis to cAM...	5	3	0.34	0.00275
GO:0045466	R7 cell differentiation	5	3	0.34	0.00275
GO:0010255	glucose mediated signaling pathway	5	3	0.34	0.00275
GO:0042946	glucoside transport	5	3	0.34	0.00275
GO:2001241	positive regulation of extrinsic apoptot...	5	3	0.34	0.00275
GO:0034354	'de novo' NAD biosynthetic process from ...	5	3	0.34	0.00275
GO:0072114	pronephros morphogenesis	5	3	0.34	0.00275
GO:0051342	regulation of cyclic-nucleotide phosphod...	5	3	0.34	0.00275
GO:0070072	vacuolar proton-transporting V-type ATPa...	5	3	0.34	0.00275
GO:0090322	regulation of superoxide metabolic proce...	5	3	0.34	0.00275
GO:0006797	polyphosphate metabolic process	5	3	0.34	0.00275
GO:0097040	phthiocerol biosynthetic process	5	3	0.34	0.00275
GO:0070370	cellular heat acclimation	5	3	0.34	0.00275
GO:0007032	endosome organization	37	8	2.49	0.00277
GO:0007422	peripheral nervous system development	37	8	2.49	0.00277
GO:0006783	heme biosynthetic process	37	8	2.49	0.00277
GO:0031047	gene silencing by RNA	102	23	6.87	0.00279
GO:0016477	cell migration	306	41	20.61	0.00286
GO:0051493	regulation of cytoskeleton organization	243	36	16.37	0.0029
GO:0032103	positive regulation of response to exter...	83	17	5.59	0.00293
GO:0031324	negative regulation of cellular metaboli...	902	169	60.76	0.00294
GO:0031667	response to nutrient levels	537	124	36.17	0.00295
GO:0016236	macroautophagy	135	31	9.09	0.00296
GO:0043467	regulation of generation of precursor me...	72	12	4.85	0.00296
GO:0006551	leucine metabolic process	22	8	1.48	0.00307
GO:0010182	sugar mediated signaling pathway	15	7	1.01	0.00308
GO:0009092	homoserine metabolic process	10	4	0.67	0.0031
GO:0030850	prostate gland development	10	4	0.67	0.0031
GO:0006574	valine catabolic process	10	4	0.67	0.0031
GO:0031272	regulation of pseudopodium assembly	10	4	0.67	0.0031
GO:2000024	regulation of leaf development	10	4	0.67	0.0031
GO:0060216	definitive hemopoiesis	10	4	0.67	0.0031
GO:0007112	male meiosis cytokinesis	10	4	0.67	0.0031
GO:0007525	somatic muscle development	10	4	0.67	0.0031
GO:0010229	inflorescence development	10	4	0.67	0.0031
GO:0010206	photosystem II repair	10	4	0.67	0.0031
GO:0010584	pollen exine formation	10	4	0.67	0.0031
GO:0072718	response to cisplatin	10	4	0.67	0.0031
GO:0006107	oxaloacetate metabolic process	10	4	0.67	0.0031
GO:0039529	RIG-I signaling pathway	10	4	0.67	0.0031
GO:0035418	protein localization to synapse	10	4	0.67	0.0031
GO:0000154	rRNA modification	80	21	5.39	0.00311
GO:0016241	regulation of macroautophagy	66	15	4.45	0.00311
GO:0010906	regulation of glucose metabolic process	70	15	4.72	0.00311
GO:0042990	regulation of transcription factor impor...	46	9	3.1	0.00317
GO:0061245	establishment or maintenance of bipolar ...	30	7	2.02	0.0032
GO:0006097	glyoxylate cycle	30	7	2.02	0.0032
GO:0035773	insulin secretion involved in cellular r...	16	5	1.08	0.00321
GO:0009113	purine nucleobase biosynthetic process	16	5	1.08	0.00321
GO:0019068	virion assembly	16	5	1.08	0.00321
GO:0071265	L-methionine biosynthetic process	16	5	1.08	0.00321
GO:0044182	filamentous growth of a population of un...	16	5	1.08	0.00321
GO:1901031	regulation of response to reactive oxyge...	16	5	1.08	0.00321
GO:0060964	regulation of gene silencing by miRNA	16	5	1.08	0.00321
GO:0043144	snoRNA processing	16	5	1.08	0.00321
GO:0051270	regulation of cellular component movemen...	194	28	13.07	0.00323
GO:0006690	icosanoid metabolic process	38	8	2.56	0.0033
GO:0048754	branching morphogenesis of an epithelial...	38	8	2.56	0.0033
GO:0043433	negative regulation of sequence-specific...	55	10	3.7	0.00337
GO:0055081	anion homeostasis	37	13	2.49	0.00338
GO:0006611	protein export from nucleus	34	11	2.29	0.0034
GO:0045910	negative regulation of DNA recombination	25	8	1.68	0.00343
GO:0055092	sterol homeostasis	23	6	1.55	0.00345
GO:0032481	positive regulation of type I interferon...	23	6	1.55	0.00345
GO:0047496	vesicle transport along microtubule	23	6	1.55	0.00345
GO:0090003	regulation of establishment of protein l...	23	6	1.55	0.00345
GO:0043471	regulation of cellular carbohydrate cata...	23	6	1.55	0.00345
GO:0015909	long-chain fatty acid transport	23	6	1.55	0.00345
GO:0006266	DNA ligation	23	6	1.55	0.00345
GO:1901654	response to ketone	89	24	5.99	0.0035
GO:0000070	mitotic sister chromatid segregation	131	40	8.82	0.00354
GO:0022900	electron transport chain	154	20	10.37	0.00359
GO:0007050	cell cycle arrest	65	17	4.38	0.00359
GO:0043085	positive regulation of catalytic activit...	678	101	45.67	0.00372
GO:0051304	chromosome separation	73	22	4.92	0.00373
GO:0007224	smoothened signaling pathway	81	18	5.46	0.00374
GO:1901362	organic cyclic compound biosynthetic pro...	2624	358	176.75	0.00376
GO:0032886	regulation of microtubule-based process	110	23	7.41	0.00377
GO:0045995	regulation of embryonic development	50	17	3.37	0.00377
GO:0032869	cellular response to insulin stimulus	83	16	5.59	0.00383
GO:1902410	mitotic cytokinetic process	44	12	2.96	0.00384
GO:0051668	localization within membrane	56	10	3.77	0.00386
GO:0032543	mitochondrial translation	44	11	2.96	0.00387
GO:0009074	aromatic amino acid family catabolic pro...	31	7	2.09	0.00389
GO:0071320	cellular response to cAMP	31	7	2.09	0.00389
GO:0034341	response to interferon-gamma	31	7	2.09	0.00389
GO:1990748	cellular detoxification	39	8	2.63	0.00391
GO:0046651	lymphocyte proliferation	39	8	2.63	0.00391
GO:0051129	negative regulation of cellular componen...	318	57	21.42	0.00393
GO:0006914	autophagy	272	52	18.32	0.00398
GO:0045664	regulation of neuron differentiation	186	39	12.53	0.004
GO:0051051	negative regulation of transport	166	35	11.18	0.00405
GO:0042273	ribosomal large subunit biogenesis	91	29	6.13	0.00409
GO:0051247	positive regulation of protein metabolic...	561	111	37.79	0.00412
GO:0042255	ribosome assembly	65	23	4.38	0.00413
GO:1901701	cellular response to oxygen-containing c...	484	101	32.6	0.00418
GO:0021537	telencephalon development	73	15	4.92	0.0042
GO:0050000	chromosome localization	45	15	3.03	0.00421
GO:0051173	positive regulation of nitrogen compound...	645	123	43.45	0.00423
GO:0010927	cellular component assembly involved in ...	232	48	15.63	0.00423
GO:0044786	cell cycle DNA replication	54	16	3.64	0.00423
GO:0033559	unsaturated fatty acid metabolic process	69	14	4.65	0.00427
GO:0009639	response to red or far red light	48	9	3.23	0.00428
GO:0007528	neuromuscular junction development	48	9	3.23	0.00428
GO:1902969	mitotic DNA replication	30	10	2.02	0.00429
GO:0002824	positive regulation of adaptive immune r...	17	5	1.15	0.0043
GO:0060021	palate development	17	5	1.15	0.0043
GO:0031670	cellular response to nutrient	17	5	1.15	0.0043
GO:0019730	antimicrobial humoral response	17	5	1.15	0.0043
GO:0045453	bone resorption	17	5	1.15	0.0043
GO:0010569	regulation of double-strand break repair...	17	5	1.15	0.0043
GO:0080167	response to karrikin	17	5	1.15	0.0043
GO:0010677	negative regulation of cellular carbohyd...	17	5	1.15	0.0043
GO:0043388	positive regulation of DNA binding	17	5	1.15	0.0043
GO:0010971	positive regulation of G2/M transition o...	17	5	1.15	0.0043
GO:0018130	heterocycle biosynthetic process	2423	339	163.21	0.00434
GO:0090101	negative regulation of transmembrane rec...	24	6	1.62	0.00434
GO:0042471	ear morphogenesis	24	6	1.62	0.00434
GO:0042144	vacuole fusion, non-autophagic	24	6	1.62	0.00434
GO:0045494	photoreceptor cell maintenance	24	6	1.62	0.00434
GO:1903779	regulation of cardiac conduction	24	6	1.62	0.00434
GO:0006111	regulation of gluconeogenesis	24	6	1.62	0.00434
GO:0045913	positive regulation of carbohydrate meta...	24	6	1.62	0.00434
GO:0032941	secretion by tissue	24	6	1.62	0.00434
GO:0075259	spore-bearing organ development	171	43	11.52	0.00436
GO:0002521	leukocyte differentiation	85	13	5.73	0.00438
GO:0043902	positive regulation of multi-organism pr...	75	27	5.05	0.00442
GO:0009725	response to hormone	529	127	35.63	0.00443
GO:0031397	negative regulation of protein ubiquitin...	70	25	4.72	0.00445
GO:0048514	blood vessel morphogenesis	105	15	7.07	0.00448
GO:0006073	cellular glucan metabolic process	167	27	11.25	0.00448
GO:1900542	regulation of purine nucleotide metaboli...	76	16	5.12	0.00451
GO:0071174	mitotic spindle checkpoint	24	8	1.62	0.00451
GO:0090169	regulation of spindle assembly	11	6	0.74	0.00451
GO:0035822	gene conversion	4	4	0.27	0.00452
GO:2001251	negative regulation of chromosome organi...	70	20	4.72	0.00453
GO:0032206	positive regulation of telomere maintena...	33	13	2.22	0.00453
GO:0046086	adenosine biosynthetic process	2	2	0.13	0.00453
GO:1990074	polyuridylation-dependent mRNA catabolic...	2	2	0.13	0.00453
GO:0006550	isoleucine catabolic process	2	2	0.13	0.00453
GO:0030847	termination of RNA polymerase II transcr...	2	2	0.13	0.00453
GO:0043686	co-translational protein modification	2	2	0.13	0.00453
GO:0031335	regulation of sulfur amino acid metaboli...	2	2	0.13	0.00453
GO:0071076	RNA 3' uridylation	2	2	0.13	0.00453
GO:0070244	negative regulation of thymocyte apoptot...	2	2	0.13	0.00453
GO:0046356	acetyl-CoA catabolic process	2	2	0.13	0.00453
GO:1990426	homologous recombination-dependent repli...	2	2	0.13	0.00453
GO:0097212	lysosomal membrane organization	2	2	0.13	0.00453
GO:0009443	pyridoxal 5'-phosphate salvage	2	2	0.13	0.00453
GO:1990151	protein localization to cell tip	2	2	0.13	0.00453
GO:0046103	inosine biosynthetic process	2	2	0.13	0.00453
GO:0071379	cellular response to prostaglandin stimu...	2	2	0.13	0.00453
GO:0070649	formin-nucleated actin cable assembly	2	2	0.13	0.00453
GO:0071432	peptide mating pheromone maturation invo...	2	2	0.13	0.00453
GO:0048137	spermatocyte division	2	2	0.13	0.00453
GO:0000454	snoRNA guided rRNA pseudouridine synthes...	2	2	0.13	0.00453
GO:0031658	negative regulation of cyclin-dependent ...	2	2	0.13	0.00453
GO:0000173	inactivation of MAPK activity involved i...	2	2	0.13	0.00453
GO:0036051	protein localization to trailing edge	2	2	0.13	0.00453
GO:0046601	positive regulation of centriole replica...	2	2	0.13	0.00453
GO:1902802	regulation of heterochromatin domain ass...	2	2	0.13	0.00453
GO:0019413	acetate biosynthetic process	2	2	0.13	0.00453
GO:0010041	response to iron(III) ion	2	2	0.13	0.00453
GO:0061066	positive regulation of dauer larval deve...	2	2	0.13	0.00453
GO:0061083	regulation of protein refolding	2	2	0.13	0.00453
GO:0048658	anther wall tapetum development	2	2	0.13	0.00453
GO:0048682	sprouting of injured axon	2	2	0.13	0.00453
GO:0036334	epidermal stem cell homeostasis	2	2	0.13	0.00453
GO:0042840	D-glucuronate catabolic process	2	2	0.13	0.00453
GO:0009949	polarity specification of anterior/poste...	2	2	0.13	0.00453
GO:0010338	leaf formation	2	2	0.13	0.00453
GO:0001100	negative regulation of exit from mitosis	2	2	0.13	0.00453
GO:1902904	negative regulation of fibril organizati...	2	2	0.13	0.00453
GO:1900247	regulation of cytoplasmic translational ...	2	2	0.13	0.00453
GO:0061416	regulation of transcription from RNA pol...	2	2	0.13	0.00453
GO:0010120	camalexin biosynthetic process	2	2	0.13	0.00453
GO:0007534	gene conversion at mating-type locus	2	2	0.13	0.00453
GO:2000686	regulation of rubidium ion transmembrane...	2	2	0.13	0.00453
GO:0045128	negative regulation of reciprocal meioti...	2	2	0.13	0.00453
GO:0015741	fumarate transport	2	2	0.13	0.00453
GO:0034379	very-low-density lipoprotein particle as...	2	2	0.13	0.00453
GO:0032252	secretory granule localization	2	2	0.13	0.00453
GO:0034476	U5 snRNA 3'-end processing	2	2	0.13	0.00453
GO:0061511	centriole elongation	2	2	0.13	0.00453
GO:1901261	regulation of sorocarp spore cell differ...	2	2	0.13	0.00453
GO:0080136	priming of cellular response to stress	2	2	0.13	0.00453
GO:1903469	removal of RNA primer involved in mitoti...	2	2	0.13	0.00453
GO:0090062	regulation of trehalose metabolic proces...	2	2	0.13	0.00453
GO:0010990	regulation of SMAD protein complex assem...	2	2	0.13	0.00453
GO:0043335	protein unfolding	2	2	0.13	0.00453
GO:0006407	rRNA export from nucleus	2	2	0.13	0.00453
GO:0030491	heteroduplex formation	2	2	0.13	0.00453
GO:1903542	negative regulation of exosomal secretio...	2	2	0.13	0.00453
GO:0097053	L-kynurenine catabolic process	2	2	0.13	0.00453
GO:0051280	negative regulation of release of seques...	2	2	0.13	0.00453
GO:0097046	replication fork progression beyond term...	2	2	0.13	0.00453
GO:0035138	pectoral fin morphogenesis	2	2	0.13	0.00453
GO:0098609	cell-cell adhesion	255	37	17.18	0.00455
GO:0042981	regulation of apoptotic process	432	85	29.1	0.00455
GO:0045834	positive regulation of lipid metabolic p...	46	11	3.1	0.00456
GO:0045807	positive regulation of endocytosis	60	16	4.04	0.00458
GO:0051174	regulation of phosphorus metabolic proce...	615	100	41.43	0.00461
GO:0043631	RNA polyadenylation	40	8	2.69	0.00461
GO:0006516	glycoprotein catabolic process	11	4	0.74	0.00461
GO:0070841	inclusion body assembly	11	4	0.74	0.00461
GO:0016237	microautophagy	11	4	0.74	0.00461
GO:0009750	response to fructose	11	4	0.74	0.00461
GO:0044068	modulation by symbiont of host cellular ...	11	4	0.74	0.00461
GO:0009627	systemic acquired resistance	11	4	0.74	0.00461
GO:0009646	response to absence of light	11	4	0.74	0.00461
GO:0000733	DNA strand renaturation	11	4	0.74	0.00461
GO:0060292	long term synaptic depression	11	4	0.74	0.00461
GO:0060213	positive regulation of nuclear-transcrib...	11	4	0.74	0.00461
GO:0045036	protein targeting to chloroplast	11	4	0.74	0.00461
GO:0021762	substantia nigra development	11	4	0.74	0.00461
GO:1901021	positive regulation of calcium ion trans...	11	4	0.74	0.00461
GO:0055071	manganese ion homeostasis	11	4	0.74	0.00461
GO:0055008	cardiac muscle tissue morphogenesis	11	4	0.74	0.00461
GO:0043326	chemotaxis to folate	11	4	0.74	0.00461
GO:0090398	cellular senescence	11	4	0.74	0.00461
GO:0051290	protein heterotetramerization	11	4	0.74	0.00461
GO:0090342	regulation of cell aging	11	4	0.74	0.00461
GO:0060284	regulation of cell development	271	58	18.25	0.0047
GO:0007476	imaginal disc-derived wing morphogenesis	32	7	2.16	0.0047
GO:0060996	dendritic spine development	32	7	2.16	0.0047
GO:0043009	chordate embryonic development	194	39	13.07	0.0047
GO:0031323	regulation of cellular metabolic process	2595	369	174.8	0.00476
GO:0051146	striated muscle cell differentiation	102	17	6.87	0.00485
GO:0006457	protein folding	389	60	26.2	0.00485
GO:0048667	cell morphogenesis involved in neuron di...	219	46	14.75	0.00485
GO:0006402	mRNA catabolic process	154	41	10.37	0.00488
GO:0050773	regulation of dendrite development	55	12	3.7	0.00488
GO:0009966	regulation of signal transduction	931	155	62.71	0.00491
GO:0071852	fungal-type cell wall organization or bi...	49	9	3.3	0.00494
GO:0007613	memory	49	9	3.3	0.00494
GO:0010033	response to organic substance	1374	304	92.55	0.00497
GO:0046777	protein autophosphorylation	225	26	15.16	0.00506
GO:0045333	cellular respiration	213	31	14.35	0.00508
GO:0046034	ATP metabolic process	387	43	26.07	0.00519
GO:0007548	sex differentiation	101	23	6.8	0.00519
GO:0090316	positive regulation of intracellular pro...	111	25	7.48	0.0052
GO:0009933	meristem structural organization	11	6	0.74	0.0052
GO:0044671	sorocarp spore cell differentiation	8	5	0.54	0.00521
GO:0051241	negative regulation of multicellular org...	274	46	18.46	0.00522
GO:0043518	negative regulation of DNA damage respon...	6	3	0.4	0.00523
GO:0097308	cellular response to farnesol	6	3	0.4	0.00523
GO:0031408	oxylipin biosynthetic process	6	3	0.4	0.00523
GO:0031138	negative regulation of conjugation with ...	6	3	0.4	0.00523
GO:0070868	heterochromatin organization involved in...	6	3	0.4	0.00523
GO:0043985	histone H4-R3 methylation	6	3	0.4	0.00523
GO:1904044	response to aldosterone	6	3	0.4	0.00523
GO:0009294	DNA mediated transformation	6	3	0.4	0.00523
GO:0060027	convergent extension involved in gastrul...	6	3	0.4	0.00523
GO:0052031	modulation by symbiont of host defense r...	6	3	0.4	0.00523
GO:0046596	regulation of viral entry into host cell	6	3	0.4	0.00523
GO:2000725	regulation of cardiac muscle cell differ...	6	3	0.4	0.00523
GO:1901017	negative regulation of potassium ion tra...	6	3	0.4	0.00523
GO:1901000	regulation of response to salt stress	6	3	0.4	0.00523
GO:0019805	quinolinate biosynthetic process	6	3	0.4	0.00523
GO:2000505	regulation of energy homeostasis	6	3	0.4	0.00523
GO:0036508	protein alpha-1,2-demannosylation	6	3	0.4	0.00523
GO:0032120	ascospore-type prospore membrane assembl...	6	3	0.4	0.00523
GO:0006048	UDP-N-acetylglucosamine biosynthetic pro...	6	3	0.4	0.00523
GO:0051086	chaperone mediated protein folding indep...	6	3	0.4	0.00523
GO:0032729	positive regulation of interferon-gamma ...	6	3	0.4	0.00523
GO:0050774	negative regulation of dendrite morphoge...	6	3	0.4	0.00523
GO:0045542	positive regulation of cholesterol biosy...	6	3	0.4	0.00523
GO:0030421	defecation	6	3	0.4	0.00523
GO:0045911	positive regulation of DNA recombination	6	3	0.4	0.00523
GO:0006294	nucleotide-excision repair, preincision ...	6	3	0.4	0.00523
GO:0006272	leading strand elongation	6	3	0.4	0.00523
GO:0051292	nuclear pore complex assembly	6	3	0.4	0.00523
GO:0034643	establishment of mitochondrion localizat...	6	3	0.4	0.00523
GO:0031029	regulation of septation initiation signa...	6	3	0.4	0.00523
GO:0051775	response to redox state	6	3	0.4	0.00523
GO:0007064	mitotic sister chromatid cohesion	25	6	1.68	0.00539
GO:0046501	protoporphyrinogen IX metabolic process	25	6	1.68	0.00539
GO:0032092	positive regulation of protein binding	25	6	1.68	0.00539
GO:0021766	hippocampus development	25	6	1.68	0.00539
GO:0045168	cell-cell signaling involved in cell fat...	25	6	1.68	0.00539
GO:0045598	regulation of fat cell differentiation	25	6	1.68	0.00539
GO:0051962	positive regulation of nervous system de...	129	26	8.69	0.0054
GO:0009826	unidimensional cell growth	54	17	3.64	0.00546
GO:0019221	cytokine-mediated signaling pathway	72	19	4.85	0.00547
GO:0032507	maintenance of protein location in cell	68	11	4.58	0.00548
GO:0043086	negative regulation of catalytic activit...	308	55	20.75	0.0055
GO:0006098	pentose-phosphate shunt	36	10	2.42	0.00557
GO:0009968	negative regulation of signal transducti...	391	70	26.34	0.00558
GO:0006998	nuclear envelope organization	30	9	2.02	0.00558
GO:0070192	chromosome organization involved in meio...	33	7	2.22	0.00562
GO:0071466	cellular response to xenobiotic stimulus	33	7	2.22	0.00562
GO:0019933	cAMP-mediated signaling	33	7	2.22	0.00562
GO:0034453	microtubule anchoring	33	7	2.22	0.00562
GO:0045921	positive regulation of exocytosis	33	7	2.22	0.00562
GO:0031325	positive regulation of cellular metaboli...	1026	184	69.11	0.00563
GO:0006828	manganese ion transport	18	5	1.21	0.00563
GO:0006591	ornithine metabolic process	18	5	1.21	0.00563
GO:0006911	phagocytosis, engulfment	18	5	1.21	0.00563
GO:0070849	response to epidermal growth factor	18	5	1.21	0.00563
GO:0060349	bone morphogenesis	18	5	1.21	0.00563
GO:0033574	response to testosterone	18	5	1.21	0.00563
GO:0000212	meiotic spindle organization	18	5	1.21	0.00563
GO:0048573	photoperiodism, flowering	18	5	1.21	0.00563
GO:0033962	cytoplasmic mRNA processing body assembl...	18	5	1.21	0.00563
GO:0072661	protein targeting to plasma membrane	18	5	1.21	0.00563
GO:0032984	macromolecular complex disassembly	159	25	10.71	0.00564
GO:0051606	detection of stimulus	161	25	10.84	0.00564
GO:0001676	long-chain fatty acid metabolic process	59	10	3.97	0.00567
GO:0050795	regulation of behavior	83	15	5.59	0.00569
GO:0009790	embryo development	489	107	32.94	0.00572
GO:0009612	response to mechanical stimulus	78	12	5.25	0.00577
GO:0042327	positive regulation of phosphorylation	278	43	18.73	0.00582
GO:1901607	alpha-amino acid biosynthetic process	287	55	19.33	0.00583
GO:0007051	spindle organization	127	32	8.55	0.00591
GO:0003341	cilium movement	100	23	6.74	0.00601
GO:0009306	protein secretion	160	31	10.78	0.00603
GO:0046128	purine ribonucleoside metabolic process	530	65	35.7	0.00607
GO:0009110	vitamin biosynthetic process	106	24	7.14	0.00608
GO:0034605	cellular response to heat	76	20	5.12	0.00623
GO:0007179	transforming growth factor beta receptor...	42	8	2.83	0.00628
GO:0006635	fatty acid beta-oxidation	92	16	6.2	0.0063
GO:0032465	regulation of cytokinesis	66	13	4.45	0.00633
GO:0044764	multi-organism cellular process	283	83	19.06	0.00636
GO:0019395	fatty acid oxidation	107	22	7.21	0.00638
GO:0043603	cellular amide metabolic process	1482	221	99.83	0.00639
GO:0071375	cellular response to peptide hormone sti...	95	20	6.4	0.00639
GO:0035567	non-canonical Wnt signaling pathway	36	15	2.42	0.00641
GO:0007034	vacuolar transport	130	17	8.76	0.00644
GO:0043523	regulation of neuron apoptotic process	63	16	4.24	0.00646
GO:0009161	ribonucleoside monophosphate metabolic p...	470	66	31.66	0.00647
GO:0050807	regulation of synapse organization	51	9	3.44	0.00648
GO:0044262	cellular carbohydrate metabolic process	470	73	31.66	0.00652
GO:0048443	stamen development	14	6	0.94	0.00652
GO:0002252	immune effector process	306	63	20.61	0.00654
GO:0009098	leucine biosynthetic process	12	4	0.81	0.00655
GO:0009313	oligosaccharide catabolic process	12	4	0.81	0.00655
GO:0070814	hydrogen sulfide biosynthetic process	12	4	0.81	0.00655
GO:0071392	cellular response to estradiol stimulus	12	4	0.81	0.00655
GO:0071480	cellular response to gamma radiation	12	4	0.81	0.00655
GO:1902170	cellular response to reactive nitrogen s...	12	4	0.81	0.00655
GO:1902175	regulation of oxidative stress-induced i...	12	4	0.81	0.00655
GO:0048168	regulation of neuronal synaptic plastici...	12	4	0.81	0.00655
GO:0018279	protein N-linked glycosylation via aspar...	12	4	0.81	0.00655
GO:0048149	behavioral response to ethanol	12	4	0.81	0.00655
GO:0010090	trichome morphogenesis	12	4	0.81	0.00655
GO:0040040	thermosensory behavior	12	4	0.81	0.00655
GO:0007289	spermatid nucleus differentiation	12	4	0.81	0.00655
GO:0055078	sodium ion homeostasis	12	4	0.81	0.00655
GO:0001836	release of cytochrome c from mitochondri...	12	4	0.81	0.00655
GO:0010761	fibroblast migration	12	4	0.81	0.00655
GO:0034389	lipid particle organization	12	4	0.81	0.00655
GO:0006069	ethanol oxidation	12	4	0.81	0.00655
GO:0051081	nuclear envelope disassembly	12	4	0.81	0.00655
GO:0097066	response to thyroid hormone	12	4	0.81	0.00655
GO:0043271	negative regulation of ion transport	45	13	3.03	0.00656
GO:0006555	methionine metabolic process	50	12	3.37	0.00659
GO:0031056	regulation of histone modification	54	12	3.64	0.00659
GO:0021587	cerebellum morphogenesis	26	6	1.75	0.00662
GO:0050771	negative regulation of axonogenesis	26	6	1.75	0.00662
GO:0031016	pancreas development	26	6	1.75	0.00662
GO:0006544	glycine metabolic process	34	7	2.29	0.00668
GO:0019253	reductive pentose-phosphate cycle	34	7	2.29	0.00668
GO:0019932	second-messenger-mediated signaling	119	23	8.02	0.00679
GO:0048588	developmental cell growth	121	30	8.15	0.0069
GO:1901659	glycosyl compound biosynthetic process	280	39	18.86	0.0069
GO:0032870	cellular response to hormone stimulus	278	60	18.73	0.00691
GO:0044106	cellular amine metabolic process	159	41	10.71	0.00692
GO:0051961	negative regulation of nervous system de...	95	22	6.4	0.00699
GO:0030178	negative regulation of Wnt signaling pat...	67	18	4.51	0.00703
GO:1902531	regulation of intracellular signal trans...	567	94	38.19	0.00707
GO:0043627	response to estrogen	66	16	4.45	0.00707
GO:0010015	root morphogenesis	44	13	2.96	0.0071
GO:0097193	intrinsic apoptotic signaling pathway	96	21	6.47	0.00711
GO:0006406	mRNA export from nucleus	70	15	4.72	0.00712
GO:0040008	regulation of growth	284	56	19.13	0.00712
GO:0016568	chromatin modification	352	49	23.71	0.00715
GO:0009566	fertilization	58	13	3.91	0.00716
GO:0050804	modulation of synaptic transmission	94	19	6.33	0.00717
GO:0044724	single-organism carbohydrate catabolic p...	267	37	17.98	0.00718
GO:0042435	indole-containing compound biosynthetic ...	21	7	1.41	0.00719
GO:0051091	positive regulation of sequence-specific...	61	10	4.11	0.0072
GO:0007368	determination of left/right symmetry	87	17	5.86	0.00721
GO:0048546	digestive tract morphogenesis	19	5	1.28	0.00722
GO:0045880	positive regulation of smoothened signal...	19	5	1.28	0.00722
GO:0032680	regulation of tumor necrosis factor prod...	19	5	1.28	0.00722
GO:1903202	negative regulation of oxidative stress-...	19	5	1.28	0.00722
GO:0008277	regulation of G-protein coupled receptor...	43	8	2.9	0.00727
GO:0031326	regulation of cellular biosynthetic proc...	1765	255	118.89	0.00727
GO:1903650	negative regulation of cytoplasmic trans...	54	11	3.64	0.00733
GO:1902591	single-organism membrane budding	52	9	3.5	0.00738
GO:0006270	DNA replication initiation	52	9	3.5	0.00738
GO:0080135	regulation of cellular response to stres...	336	73	22.63	0.00749
GO:0007346	regulation of mitotic cell cycle	255	73	17.18	0.00757
GO:0018298	protein-chromophore linkage	154	19	10.37	0.00773
GO:0051640	organelle localization	283	63	19.06	0.00774
GO:0045859	regulation of protein kinase activity	322	46	21.69	0.00774
GO:0032355	response to estradiol	47	11	3.17	0.00779
GO:0009394	2'-deoxyribonucleotide metabolic process	35	7	2.36	0.00787
GO:0006476	protein deacetylation	35	7	2.36	0.00787
GO:0060968	regulation of gene silencing	45	12	3.03	0.00791
GO:0006144	purine nucleobase metabolic process	43	11	2.9	0.00793
GO:0007417	central nervous system development	306	68	20.61	0.00794
GO:0042402	cellular biogenic amine catabolic proces...	32	10	2.16	0.00794
GO:0046390	ribose phosphate biosynthetic process	323	46	21.76	0.00795
GO:0046620	regulation of organ growth	27	6	1.82	0.00803
GO:0007589	body fluid secretion	27	6	1.82	0.00803
GO:0043406	positive regulation of MAP kinase activi...	62	10	4.18	0.00808
GO:0034637	cellular carbohydrate biosynthetic proce...	143	24	9.63	0.00808
GO:0003006	developmental process involved in reprod...	754	197	50.79	0.0081
GO:0008652	cellular amino acid biosynthetic process	323	62	21.76	0.00813
GO:0006221	pyrimidine nucleotide biosynthetic proce...	56	13	3.77	0.00824
GO:0000041	transition metal ion transport	90	16	6.06	0.00832
GO:0008286	insulin receptor signaling pathway	44	8	2.96	0.00837
GO:0019321	pentose metabolic process	44	8	2.96	0.00837
GO:0040013	negative regulation of locomotion	44	8	2.96	0.00837
GO:0006303	double-strand break repair via nonhomolo...	44	8	2.96	0.00837
GO:0051216	cartilage development	44	8	2.96	0.00837
GO:0090317	negative regulation of intracellular pro...	53	9	3.57	0.00837
GO:0030335	positive regulation of cell migration	72	11	4.85	0.00847
GO:0016999	antibiotic metabolic process	74	16	4.98	0.00856
GO:0070727	cellular macromolecule localization	1140	171	76.79	0.00857
GO:0002683	negative regulation of immune system pro...	92	13	6.2	0.00857
GO:0019985	translesion synthesis	26	10	1.75	0.0086
GO:0046487	glyoxylate metabolic process	37	10	2.49	0.00861
GO:0043632	modification-dependent macromolecule cat...	550	99	37.05	0.00861
GO:1904666	regulation of ubiquitin protein ligase a...	29	9	1.95	0.00862
GO:0045451	pole plasm oskar mRNA localization	16	8	1.08	0.00862
GO:0060176	regulation of aggregation involved in so...	17	8	1.15	0.00862
GO:0030575	nuclear body organization	7	3	0.47	0.00869
GO:0031120	snRNA pseudouridine synthesis	7	3	0.47	0.00869
GO:0031139	positive regulation of conjugation with ...	7	3	0.47	0.00869
GO:0033147	negative regulation of intracellular est...	7	3	0.47	0.00869
GO:0000389	mRNA 3'-splice site recognition	7	3	0.47	0.00869
GO:0097501	stress response to metal ion	7	3	0.47	0.00869
GO:0016559	peroxisome fission	7	3	0.47	0.00869
GO:0046618	drug export	7	3	0.47	0.00869
GO:0044387	negative regulation of protein kinase ac...	7	3	0.47	0.00869
GO:0071872	cellular response to epinephrine stimulu...	7	3	0.47	0.00869
GO:0000706	meiotic DNA double-strand break processi...	7	3	0.47	0.00869
GO:0045019	negative regulation of nitric oxide bios...	7	3	0.47	0.00869
GO:0060831	smoothened signaling pathway involved in...	7	3	0.47	0.00869
GO:0055089	fatty acid homeostasis	7	3	0.47	0.00869
GO:0032459	regulation of protein oligomerization	7	3	0.47	0.00869
GO:1901421	positive regulation of response to alcoh...	7	3	0.47	0.00869
GO:0045793	positive regulation of cell size	7	3	0.47	0.00869
GO:0050884	neuromuscular process controlling postur...	7	3	0.47	0.00869
GO:0050873	brown fat cell differentiation	7	3	0.47	0.00869
GO:0050802	circadian sleep/wake cycle, sleep	7	3	0.47	0.00869
GO:0051354	negative regulation of oxidoreductase ac...	7	3	0.47	0.00869
GO:0032655	regulation of interleukin-12 production	7	3	0.47	0.00869
GO:0010928	regulation of auxin mediated signaling p...	7	3	0.47	0.00869
GO:1903523	negative regulation of blood circulation	7	3	0.47	0.00869
GO:2001233	regulation of apoptotic signaling pathwa...	102	21	6.87	0.00872
GO:0009914	hormone transport	100	20	6.74	0.00875
GO:2000243	positive regulation of reproductive proc...	33	14	2.22	0.00879
GO:0010469	regulation of receptor activity	17	7	1.15	0.00891
GO:0006366	transcription from RNA polymerase II pro...	608	105	40.95	0.00891
GO:0000466	maturation of 5.8S rRNA from tricistroni...	41	14	2.76	0.00892
GO:0008210	estrogen metabolic process	13	4	0.88	0.00896
GO:0043622	cortical microtubule organization	13	4	0.88	0.00896
GO:0046320	regulation of fatty acid oxidation	13	4	0.88	0.00896
GO:0006940	regulation of smooth muscle contraction	13	4	0.88	0.00896
GO:0071281	cellular response to iron ion	13	4	0.88	0.00896
GO:0060324	face development	13	4	0.88	0.00896
GO:0048767	root hair elongation	13	4	0.88	0.00896
GO:0033539	fatty acid beta-oxidation using acyl-CoA...	13	4	0.88	0.00896
GO:0071549	cellular response to dexamethasone stimu...	13	4	0.88	0.00896
GO:0042771	intrinsic apoptotic signaling pathway in...	13	4	0.88	0.00896
GO:0034063	stress granule assembly	13	4	0.88	0.00896
GO:0010288	response to lead ion	13	4	0.88	0.00896
GO:0010842	retina layer formation	13	4	0.88	0.00896
GO:0010613	positive regulation of cardiac muscle hy...	13	4	0.88	0.00896
GO:0030204	chondroitin sulfate metabolic process	13	4	0.88	0.00896
GO:0034248	regulation of cellular amide metabolic p...	320	57	21.55	0.00898
GO:0035337	fatty-acyl-CoA metabolic process	37	11	2.49	0.00899
GO:0048639	positive regulation of developmental gro...	63	10	4.24	0.00904
GO:1903426	regulation of reactive oxygen species bi...	27	8	1.82	0.00904
GO:0040007	growth	542	105	36.51	0.00907
GO:0001101	response to acid chemical	340	76	22.9	0.0091
GO:0002833	positive regulation of response to bioti...	20	5	1.35	0.00911
GO:0032024	positive regulation of insulin secretion	20	5	1.35	0.00911
GO:0032365	intracellular lipid transport	20	5	1.35	0.00911
GO:0035065	regulation of histone acetylation	20	5	1.35	0.00911
GO:0032675	regulation of interleukin-6 production	20	5	1.35	0.00911
GO:0035308	negative regulation of protein dephospho...	20	5	1.35	0.00911
GO:0051149	positive regulation of muscle cell diffe...	20	5	1.35	0.00911
GO:0034629	cellular protein complex localization	20	5	1.35	0.00911
GO:0030516	regulation of axon extension	36	7	2.42	0.00922
GO:0071222	cellular response to lipopolysaccharide	36	7	2.42	0.00922
GO:0048699	generation of neurons	527	105	35.5	0.00929
GO:0051259	protein oligomerization	268	46	18.05	0.00933
GO:0006979	response to oxidative stress	384	77	25.87	0.00934
GO:0042177	negative regulation of protein catabolic...	59	18	3.97	0.00936
GO:0009953	dorsal/ventral pattern formation	61	12	4.11	0.00937
GO:0090150	establishment of protein localization to...	199	37	13.4	0.00942
GO:0051592	response to calcium ion	54	9	3.64	0.00946
GO:0006636	unsaturated fatty acid biosynthetic proc...	45	8	3.03	0.00959
GO:0042126	nitrate metabolic process	45	8	3.03	0.00959
GO:0016246	RNA interference	28	6	1.89	0.00965
GO:0007044	cell-substrate junction assembly	28	6	1.89	0.00965
GO:2001243	negative regulation of intrinsic apoptot...	28	6	1.89	0.00965
GO:0050806	positive regulation of synaptic transmis...	28	6	1.89	0.00965
GO:1901998	toxin transport	28	6	1.89	0.00965
GO:0031399	regulation of protein modification proce...	644	112	43.38	0.00967
GO:0051239	regulation of multicellular organismal p...	872	167	58.74	0.00968
GO:1903311	regulation of mRNA metabolic process	86	19	5.79	0.00976
GO:0045596	negative regulation of cell differentiat...	150	28	10.1	0.00981
GO:0032101	regulation of response to external stimu...	300	58	20.21	0.00986
GO:0010648	negative regulation of cell communicatio...	441	82	29.71	0.00987
GO:1903649	regulation of cytoplasmic transport	207	44	13.94	0.00995
GO:0045017	glycerolipid biosynthetic process	169	20	11.38	0.01
GO:0072594	establishment of protein localization to...	415	67	27.95	0.01012
GO:0002065	columnar/cuboidal epithelial cell differ...	92	16	6.2	0.01021
GO:0006066	alcohol metabolic process	368	57	24.79	0.01023
GO:0016482	cytoplasmic transport	845	135	56.92	0.01026
GO:0010468	regulation of gene expression	1851	256	124.68	0.01051
GO:0043549	regulation of kinase activity	351	52	23.64	0.01066
GO:0043588	skin development	55	9	3.7	0.01066
GO:0006886	intracellular protein transport	827	124	55.71	0.0107
GO:0040012	regulation of locomotion	193	33	13	0.01071
GO:0071774	response to fibroblast growth factor	37	7	2.49	0.01072
GO:0003014	renal system process	37	7	2.49	0.01072
GO:0006378	mRNA polyadenylation	37	7	2.49	0.01072
GO:1902593	single-organism nuclear import	162	24	10.91	0.01079
GO:2001057	reactive nitrogen species metabolic proc...	73	16	4.92	0.01108
GO:0010038	response to metal ion	332	100	22.36	0.01108
GO:2000278	regulation of DNA biosynthetic process	38	12	2.56	0.01113
GO:0006206	pyrimidine nucleobase metabolic process	43	12	2.9	0.01114
GO:0071216	cellular response to biotic stimulus	57	12	3.84	0.01116
GO:0008589	regulation of smoothened signaling pathw...	40	10	2.69	0.01119
GO:0048513	organ development	1390	271	93.63	0.0112
GO:0032270	positive regulation of cellular protein ...	531	107	35.77	0.01122
GO:0006549	isoleucine metabolic process	23	7	1.55	0.01125
GO:0048519	negative regulation of biological proces...	1805	302	121.58	0.01125
GO:0009097	isoleucine biosynthetic process	21	5	1.41	0.0113
GO:0030510	regulation of BMP signaling pathway	21	5	1.41	0.0113
GO:0046331	lateral inhibition	21	5	1.41	0.0113
GO:0071218	cellular response to misfolded protein	21	5	1.41	0.0113
GO:0046579	positive regulation of Ras protein signa...	21	5	1.41	0.0113
GO:0045472	response to ether	21	5	1.41	0.0113
GO:0060918	auxin transport	21	5	1.41	0.0113
GO:0051057	positive regulation of small GTPase medi...	21	5	1.41	0.0113
GO:0010676	positive regulation of cellular carbohyd...	21	5	1.41	0.0113
GO:0001558	regulation of cell growth	133	28	8.96	0.01131
GO:0007265	Ras protein signal transduction	144	20	9.7	0.01132
GO:0048814	regulation of dendrite morphogenesis	35	9	2.36	0.0114
GO:0006907	pinocytosis	29	6	1.95	0.01149
GO:0046660	female sex differentiation	29	6	1.95	0.01149
GO:0010171	body morphogenesis	29	6	1.95	0.01149
GO:0007618	mating	29	6	1.95	0.01149
GO:0010623	developmental programmed cell death	29	6	1.95	0.01149
GO:0050777	negative regulation of immune response	29	6	1.95	0.01149
GO:0010921	regulation of phosphatase activity	29	6	1.95	0.01149
GO:0050680	negative regulation of epithelial cell p...	29	6	1.95	0.01149
GO:0051196	regulation of coenzyme metabolic process	29	6	1.95	0.01149
GO:1903578	regulation of ATP metabolic process	29	6	1.95	0.01149
GO:0071248	cellular response to metal ion	89	21	5.99	0.0115
GO:0040029	regulation of gene expression, epigeneti...	225	41	15.16	0.01156
GO:0070507	regulation of microtubule cytoskeleton o...	82	19	5.52	0.01157
GO:0032502	developmental process	3010	514	202.75	0.01158
GO:0071478	cellular response to radiation	119	23	8.02	0.0116
GO:0051303	establishment of chromosome localization	42	14	2.83	0.01167
GO:1901799	negative regulation of proteasomal prote...	38	12	2.56	0.01172
GO:0051100	negative regulation of binding	36	10	2.42	0.01177
GO:0010039	response to iron ion	28	9	1.89	0.01178
GO:0006573	valine metabolic process	24	8	1.62	0.0118
GO:0046889	positive regulation of lipid biosyntheti...	20	7	1.35	0.01182
GO:2000378	negative regulation of reactive oxygen s...	21	7	1.41	0.01182
GO:0007530	sex determination	16	6	1.08	0.01184
GO:0009165	nucleotide biosynthetic process	494	70	33.28	0.01187
GO:0009088	threonine biosynthetic process	14	4	0.94	0.01189
GO:0051642	centrosome localization	14	4	0.94	0.01189
GO:0022611	dormancy process	14	4	0.94	0.01189
GO:0071421	manganese ion transmembrane transport	14	4	0.94	0.01189
GO:0007339	binding of sperm to zona pellucida	14	4	0.94	0.01189
GO:0060291	long-term synaptic potentiation	14	4	0.94	0.01189
GO:0042755	eating behavior	14	4	0.94	0.01189
GO:0071966	fungal-type cell wall polysaccharide met...	14	4	0.94	0.01189
GO:0021702	cerebellar Purkinje cell differentiation	14	4	0.94	0.01189
GO:0003382	epithelial cell morphogenesis	14	4	0.94	0.01189
GO:0021885	forebrain cell migration	14	4	0.94	0.01189
GO:0061178	regulation of insulin secretion involved...	14	4	0.94	0.01189
GO:0021694	cerebellar Purkinje cell layer formation	14	4	0.94	0.01189
GO:0045116	protein neddylation	14	4	0.94	0.01189
GO:1901185	negative regulation of ERBB signaling pa...	14	4	0.94	0.01189
GO:0010660	regulation of muscle cell apoptotic proc...	14	4	0.94	0.01189
GO:0008089	anterograde axon cargo transport	14	4	0.94	0.01189
GO:0022029	telencephalon cell migration	14	4	0.94	0.01189
GO:0010939	regulation of necrotic cell death	14	4	0.94	0.01189
GO:0051155	positive regulation of striated muscle c...	14	4	0.94	0.01189
GO:0071407	cellular response to organic cyclic comp...	204	46	13.74	0.0119
GO:0008380	RNA splicing	347	89	23.37	0.01201
GO:0034660	ncRNA metabolic process	683	123	46.01	0.01211
GO:0090114	COPII-coated vesicle budding	38	7	2.56	0.0124
GO:0002440	production of molecular mediator of immu...	38	7	2.56	0.0124
GO:0002699	positive regulation of immune effector p...	38	7	2.56	0.0124
GO:0000187	activation of MAPK activity	47	8	3.17	0.01243
GO:0006641	triglyceride metabolic process	66	10	4.45	0.01245
GO:0007416	synapse assembly	66	10	4.45	0.01245
GO:0048367	shoot system development	151	44	10.17	0.01248
GO:0007126	meiotic nuclear division	150	39	10.1	0.01257
GO:0006163	purine nucleotide metabolic process	635	83	42.77	0.01258
GO:0034284	response to monosaccharide	77	27	5.19	0.01266
GO:0007399	nervous system development	861	174	58	0.01267
GO:0043068	positive regulation of programmed cell d...	162	30	10.91	0.01282
GO:0048438	floral whorl development	30	14	2.02	0.01283
GO:0006101	citrate metabolic process	109	18	7.34	0.01285
GO:2001056	positive regulation of cysteine-type end...	33	10	2.22	0.01289
GO:0009057	macromolecule catabolic process	1184	199	79.75	0.01292
GO:0019852	L-ascorbic acid metabolic process	18	7	1.21	0.01293
GO:0006047	UDP-N-acetylglucosamine metabolic proces...	9	5	0.61	0.01295
GO:0007183	SMAD protein complex assembly	5	4	0.34	0.01296
GO:0006083	acetate metabolic process	5	4	0.34	0.01296
GO:0007052	mitotic spindle organization	82	24	5.52	0.01298
GO:0009061	anaerobic respiration	3	2	0.2	0.01299
GO:0090261	positive regulation of inclusion body as...	3	2	0.2	0.01299
GO:0035753	maintenance of DNA trinucleotide repeats	3	2	0.2	0.01299
GO:1990000	amyloid fibril formation	3	2	0.2	0.01299
GO:0030846	termination of RNA polymerase II transcr...	3	2	0.2	0.01299
GO:0033067	macrolide metabolic process	3	2	0.2	0.01299
GO:0033068	macrolide biosynthetic process	3	2	0.2	0.01299
GO:0043653	mitochondrial fragmentation involved in ...	3	2	0.2	0.01299
GO:0043617	cellular response to sucrose starvation	3	2	0.2	0.01299
GO:0051664	nuclear pore localization	3	2	0.2	0.01299
GO:0016191	synaptic vesicle uncoating	3	2	0.2	0.01299
GO:1990414	replication-born double-strand break rep...	3	2	0.2	0.01299
GO:0016144	S-glycoside biosynthetic process	3	2	0.2	0.01299
GO:0046448	tropane alkaloid metabolic process	3	2	0.2	0.01299
GO:0070862	negative regulation of protein exit from...	3	2	0.2	0.01299
GO:0033306	phytol metabolic process	3	2	0.2	0.01299
GO:0051971	positive regulation of transmission of n...	3	2	0.2	0.01299
GO:0046101	hypoxanthine biosynthetic process	3	2	0.2	0.01299
GO:0009106	lipoate metabolic process	3	2	0.2	0.01299
GO:1902473	regulation of protein localization to sy...	3	2	0.2	0.01299
GO:0070650	actin filament bundle distribution	3	2	0.2	0.01299
GO:0035977	protein deglycosylation involved in glyc...	3	2	0.2	0.01299
GO:1904382	mannose trimming involved in glycoprotei...	3	2	0.2	0.01299
GO:0009704	de-etiolation	3	2	0.2	0.01299
GO:2000014	regulation of endosperm development	3	2	0.2	0.01299
GO:0018230	peptidyl-L-cysteine S-palmitoylation	3	2	0.2	0.01299
GO:2000031	regulation of salicylic acid mediated si...	3	2	0.2	0.01299
GO:0018231	peptidyl-S-diacylglycerol-L-cysteine bio...	3	2	0.2	0.01299
GO:0042351	'de novo' GDP-L-fucose biosynthetic proc...	3	2	0.2	0.01299
GO:2000002	negative regulation of DNA damage checkp...	3	2	0.2	0.01299
GO:0009819	drought recovery	3	2	0.2	0.01299
GO:0048251	elastic fiber assembly	3	2	0.2	0.01299
GO:0046598	positive regulation of viral entry into ...	3	2	0.2	0.01299
GO:1904153	negative regulation of retrograde protei...	3	2	0.2	0.01299
GO:0033591	response to L-ascorbic acid	3	2	0.2	0.01299
GO:0060457	negative regulation of digestive system ...	3	2	0.2	0.01299
GO:0060177	regulation of angiotensin metabolic proc...	3	2	0.2	0.01299
GO:0033621	nuclear-transcribed mRNA catabolic proce...	3	2	0.2	0.01299
GO:0060136	embryonic process involved in female pre...	3	2	0.2	0.01299
GO:0010050	vegetative phase change	3	2	0.2	0.01299
GO:0003062	regulation of heart rate by chemical sig...	3	2	0.2	0.01299
GO:2000121	regulation of removal of superoxide radi...	3	2	0.2	0.01299
GO:0040022	feminization of hermaphroditic germ-line	3	2	0.2	0.01299
GO:0007290	spermatid nucleus elongation	3	2	0.2	0.01299
GO:0001315	age-dependent response to reactive oxyge...	3	2	0.2	0.01299
GO:0045004	DNA replication proofreading	3	2	0.2	0.01299
GO:0044208	'de novo' AMP biosynthetic process	3	2	0.2	0.01299
GO:0019761	glucosinolate biosynthetic process	3	2	0.2	0.01299
GO:0010363	regulation of plant-type hypersensitive ...	3	2	0.2	0.01299
GO:2000767	positive regulation of cytoplasmic trans...	3	2	0.2	0.01299
GO:0019758	glycosinolate biosynthetic process	3	2	0.2	0.01299
GO:2000727	positive regulation of cardiac muscle ce...	3	2	0.2	0.01299
GO:1904643	response to curcumin	3	2	0.2	0.01299
GO:0080050	regulation of seed development	3	2	0.2	0.01299
GO:0010152	pollen maturation	3	2	0.2	0.01299
GO:0061179	negative regulation of insulin secretion...	3	2	0.2	0.01299
GO:2000628	regulation of miRNA metabolic process	3	2	0.2	0.01299
GO:0019640	glucuronate catabolic process to xylulos...	3	2	0.2	0.01299
GO:1903069	regulation of ER-associated ubiquitin-de...	3	2	0.2	0.01299
GO:0005981	regulation of glycogen catabolic process	3	2	0.2	0.01299
GO:1903070	negative regulation of ER-associated ubi...	3	2	0.2	0.01299
GO:0001878	response to yeast	3	2	0.2	0.01299
GO:0003283	atrial septum development	3	2	0.2	0.01299
GO:0072003	kidney rudiment formation	3	2	0.2	0.01299
GO:0061724	lipophagy	3	2	0.2	0.01299
GO:0010885	regulation of cholesterol storage	3	2	0.2	0.01299
GO:0010878	cholesterol storage	3	2	0.2	0.01299
GO:0034398	telomere tethering at nuclear periphery	3	2	0.2	0.01299
GO:0010515	negative regulation of induction of conj...	3	2	0.2	0.01299
GO:0034418	urate biosynthetic process	3	2	0.2	0.01299
GO:1903334	positive regulation of protein folding	3	2	0.2	0.01299
GO:0006038	cell wall chitin biosynthetic process	3	2	0.2	0.01299
GO:0051066	dihydrobiopterin metabolic process	3	2	0.2	0.01299
GO:0032770	positive regulation of monooxygenase act...	3	2	0.2	0.01299
GO:0080129	proteasome core complex assembly	3	2	0.2	0.01299
GO:1903173	fatty alcohol metabolic process	3	2	0.2	0.01299
GO:0034201	response to oleic acid	3	2	0.2	0.01299
GO:0072176	nephric duct development	3	2	0.2	0.01299
GO:0072116	pronephros formation	3	2	0.2	0.01299
GO:0090065	regulation of production of siRNA involv...	3	2	0.2	0.01299
GO:0090054	regulation of chromatin silencing at sil...	3	2	0.2	0.01299
GO:0032691	negative regulation of interleukin-1 bet...	3	2	0.2	0.01299
GO:0051365	cellular response to potassium ion starv...	3	2	0.2	0.01299
GO:1903798	regulation of production of miRNAs invol...	3	2	0.2	0.01299
GO:0051344	negative regulation of cyclic-nucleotide...	3	2	0.2	0.01299
GO:0072757	cellular response to camptothecin	3	2	0.2	0.01299
GO:1901684	arsenate ion transmembrane transport	3	2	0.2	0.01299
GO:0015911	plasma membrane long-chain fatty acid tr...	3	2	0.2	0.01299
GO:0035356	cellular triglyceride homeostasis	3	2	0.2	0.01299
GO:0002076	osteoblast development	3	2	0.2	0.01299
GO:0030448	hyphal growth	3	2	0.2	0.01299
GO:0045950	negative regulation of mitotic recombina...	3	2	0.2	0.01299
GO:0002002	regulation of angiotensin levels in bloo...	3	2	0.2	0.01299
GO:0002003	angiotensin maturation	3	2	0.2	0.01299
GO:0051105	regulation of DNA ligation	3	2	0.2	0.01299
GO:0051106	positive regulation of DNA ligation	3	2	0.2	0.01299
GO:0035444	nickel cation transmembrane transport	3	2	0.2	0.01299
GO:0043249	erythrocyte maturation	3	2	0.2	0.01299
GO:0032925	regulation of activin receptor signaling...	3	2	0.2	0.01299
GO:0031081	nuclear pore distribution	3	2	0.2	0.01299
GO:0039648	modulation by virus of host protein ubiq...	3	2	0.2	0.01299
GO:0031031	positive regulation of septation initiat...	3	2	0.2	0.01299
GO:0051770	positive regulation of nitric-oxide synt...	3	2	0.2	0.01299
GO:1901977	negative regulation of cell cycle checkp...	3	2	0.2	0.01299
GO:0070389	chaperone cofactor-dependent protein ref...	3	2	0.2	0.01299
GO:0051310	metaphase plate congression	36	13	2.42	0.01302
GO:0071156	regulation of cell cycle arrest	26	11	1.75	0.01305
GO:2000573	positive regulation of DNA biosynthetic ...	25	10	1.68	0.01308
GO:0051593	response to folic acid	19	7	1.28	0.01314
GO:0061014	positive regulation of mRNA catabolic pr...	19	7	1.28	0.01314
GO:0010959	regulation of metal ion transport	94	23	6.33	0.01314
GO:0044089	positive regulation of cellular componen...	208	32	14.01	0.01314
GO:0046474	glycerophospholipid biosynthetic process	140	17	9.43	0.01315
GO:0032988	ribonucleoprotein complex disassembly	13	6	0.88	0.01315
GO:0030900	forebrain development	103	21	6.94	0.01316
GO:0060537	muscle tissue development	104	19	7.01	0.01319
GO:0030702	chromatin silencing at centromere	8	3	0.54	0.01321
GO:0035728	response to hepatocyte growth factor	8	3	0.54	0.01321
GO:0035729	cellular response to hepatocyte growth f...	8	3	0.54	0.01321
GO:0043519	regulation of myosin II filament organiz...	8	3	0.54	0.01321
GO:0070125	mitochondrial translational elongation	8	3	0.54	0.01321
GO:0030514	negative regulation of BMP signaling pat...	8	3	0.54	0.01321
GO:0002209	behavioral defense response	8	3	0.54	0.01321
GO:0051988	regulation of attachment of spindle micr...	8	3	0.54	0.01321
GO:0060099	regulation of phagocytosis, engulfment	8	3	0.54	0.01321
GO:0009223	pyrimidine deoxyribonucleotide catabolic...	8	3	0.54	0.01321
GO:0033145	positive regulation of intracellular ste...	8	3	0.54	0.01321
GO:0071462	cellular response to water stimulus	8	3	0.54	0.01321
GO:0033298	contractile vacuole organization	8	3	0.54	0.01321
GO:0046855	inositol phosphate dephosphorylation	8	3	0.54	0.01321
GO:0046838	phosphorylated carbohydrate dephosphoryl...	8	3	0.54	0.01321
GO:0048286	lung alveolus development	8	3	0.54	0.01321
GO:0060351	cartilage development involved in endoch...	8	3	0.54	0.01321
GO:0060325	face morphogenesis	8	3	0.54	0.01321
GO:0070911	global genome nucleotide-excision repair	8	3	0.54	0.01321
GO:0009664	plant-type cell wall organization	8	3	0.54	0.01321
GO:0042116	macrophage activation	8	3	0.54	0.01321
GO:0060441	epithelial tube branching involved in lu...	8	3	0.54	0.01321
GO:0060148	positive regulation of posttranscription...	8	3	0.54	0.01321
GO:0060100	positive regulation of phagocytosis, eng...	8	3	0.54	0.01321
GO:0010044	response to aluminum ion	8	3	0.54	0.01321
GO:0040016	embryonic cleavage	8	3	0.54	0.01321
GO:0007117	budding cell bud growth	8	3	0.54	0.01321
GO:0009960	endosperm development	8	3	0.54	0.01321
GO:0040009	regulation of growth rate	8	3	0.54	0.01321
GO:0045053	protein retention in Golgi apparatus	8	3	0.54	0.01321
GO:0001300	chronological cell aging	8	3	0.54	0.01321
GO:0036257	multivesicular body organization	8	3	0.54	0.01321
GO:0036258	multivesicular body assembly	8	3	0.54	0.01321
GO:0044806	G-quadruplex DNA unwinding	8	3	0.54	0.01321
GO:2000641	regulation of early endosome to late end...	8	3	0.54	0.01321
GO:0010205	photoinhibition	8	3	0.54	0.01321
GO:0001662	behavioral fear response	8	3	0.54	0.01321
GO:0032211	negative regulation of telomere maintena...	8	3	0.54	0.01321
GO:0098815	modulation of excitatory postsynaptic po...	8	3	0.54	0.01321
GO:0034214	protein hexamerization	8	3	0.54	0.01321
GO:0010992	ubiquitin homeostasis	8	3	0.54	0.01321
GO:0010940	positive regulation of necrotic cell dea...	8	3	0.54	0.01321
GO:0043155	negative regulation of photosynthesis, l...	8	3	0.54	0.01321
GO:0043268	positive regulation of potassium ion tra...	8	3	0.54	0.01321
GO:0090383	phagosome acidification	8	3	0.54	0.01321
GO:0051278	fungal-type cell wall polysaccharide bio...	8	3	0.54	0.01321
GO:0090199	regulation of release of cytochrome c fr...	8	3	0.54	0.01321
GO:0009260	ribonucleotide biosynthetic process	322	45	21.69	0.01326
GO:0006448	regulation of translational elongation	59	11	3.97	0.01328
GO:0010720	positive regulation of cell development	133	29	8.96	0.01329
GO:1901565	organonitrogen compound catabolic proces...	392	69	26.4	0.01333
GO:0050678	regulation of epithelial cell proliferat...	57	9	3.84	0.01338
GO:0010563	negative regulation of phosphorus metabo...	208	37	14.01	0.01339
GO:0045936	negative regulation of phosphate metabol...	208	37	14.01	0.01339
GO:0008360	regulation of cell shape	89	16	5.99	0.01352
GO:0009067	aspartate family amino acid biosynthetic...	83	15	5.59	0.01355
GO:0044247	cellular polysaccharide catabolic proces...	87	12	5.86	0.01356
GO:0090288	negative regulation of cellular response...	30	6	2.02	0.01356
GO:0006656	phosphatidylcholine biosynthetic process	30	6	2.02	0.01356
GO:0002285	lymphocyte activation involved in immune...	30	6	2.02	0.01356
GO:0009118	regulation of nucleoside metabolic proce...	30	6	2.02	0.01356
GO:0000768	syncytium formation by plasma membrane f...	30	6	2.02	0.01356
GO:0046916	cellular transition metal ion homeostasi...	75	14	5.05	0.01358
GO:0097191	extrinsic apoptotic signaling pathway	46	13	3.1	0.0136
GO:0051701	interaction with host	70	17	4.72	0.01368
GO:0070997	neuron death	102	23	6.87	0.01371
GO:0010821	regulation of mitochondrion organization	80	17	5.39	0.01371
GO:0000289	nuclear-transcribed mRNA poly(A) tail sh...	33	9	2.22	0.01371
GO:0023057	negative regulation of signaling	427	80	28.76	0.01375
GO:0010647	positive regulation of cell communicatio...	470	82	31.66	0.01378
GO:0042098	T cell proliferation	22	5	1.48	0.01383
GO:0042551	neuron maturation	22	5	1.48	0.01383
GO:0042632	cholesterol homeostasis	22	5	1.48	0.01383
GO:0072337	modified amino acid transport	22	5	1.48	0.01383
GO:2000377	regulation of reactive oxygen species me...	70	17	4.72	0.01389
GO:0030308	negative regulation of cell growth	48	8	3.23	0.01406
GO:0046470	phosphatidylcholine metabolic process	39	7	2.63	0.01426
GO:0009411	response to UV	91	22	6.13	0.0143
GO:0003002	regionalization	168	34	11.32	0.01484
GO:0006109	regulation of carbohydrate metabolic pro...	104	24	7.01	0.01489
GO:0000746	conjugation	43	18	2.9	0.01495
GO:0019682	glyceraldehyde-3-phosphate metabolic pro...	51	14	3.44	0.01511
GO:0060078	regulation of postsynaptic membrane pote...	78	11	5.25	0.01512
GO:0051272	positive regulation of cellular componen...	87	15	5.86	0.01515
GO:0071705	nitrogen compound transport	606	73	40.82	0.01516
GO:0032479	regulation of type I interferon producti...	38	10	2.56	0.01521
GO:0032606	type I interferon production	38	10	2.56	0.01521
GO:0071398	cellular response to fatty acid	17	6	1.15	0.0153
GO:0046385	deoxyribose phosphate biosynthetic proce...	15	4	1.01	0.01536
GO:0009265	2'-deoxyribonucleotide biosynthetic proc...	15	4	1.01	0.01536
GO:0016540	protein autoprocessing	15	4	1.01	0.01536
GO:0009629	response to gravity	15	4	1.01	0.01536
GO:0009640	photomorphogenesis	15	4	1.01	0.01536
GO:0036297	interstrand cross-link repair	15	4	1.01	0.01536
GO:0055017	cardiac muscle tissue growth	15	4	1.01	0.01536
GO:0007614	short-term memory	15	4	1.01	0.01536
GO:0010799	regulation of peptidyl-threonine phospho...	15	4	1.01	0.01536
GO:0019934	cGMP-mediated signaling	15	4	1.01	0.01536
GO:0010657	muscle cell apoptotic process	15	4	1.01	0.01536
GO:0045815	positive regulation of gene expression, ...	15	4	1.01	0.01536
GO:0061647	histone H3-K9 modification	15	4	1.01	0.01536
GO:0043277	apoptotic cell clearance	15	4	1.01	0.01536
GO:0031589	cell-substrate adhesion	99	13	6.67	0.01543
GO:0006081	cellular aldehyde metabolic process	134	31	9.03	0.01552
GO:0051170	nuclear import	167	24	11.25	0.01553
GO:0051048	negative regulation of secretion	48	13	3.23	0.01561
GO:0044270	cellular nitrogen compound catabolic pro...	449	77	30.24	0.01564
GO:0006949	syncytium formation	31	6	2.09	0.01588
GO:0000380	alternative mRNA splicing, via spliceoso...	31	6	2.09	0.01588
GO:0034502	protein localization to chromosome	31	6	2.09	0.01588
GO:0010506	regulation of autophagy	125	24	8.42	0.01591
GO:0048193	Golgi vesicle transport	307	31	20.68	0.016
GO:0031960	response to corticosteroid	59	14	3.97	0.016
GO:1901293	nucleoside phosphate biosynthetic proces...	502	70	33.81	0.01606
GO:2000145	regulation of cell motility	151	22	10.17	0.01608
GO:0043900	regulation of multi-organism process	191	49	12.87	0.01617
GO:0042128	nitrate assimilation	40	7	2.69	0.0163
GO:0006450	regulation of translational fidelity	40	7	2.69	0.0163
GO:0008306	associative learning	40	7	2.69	0.0163
GO:0071356	cellular response to tumor necrosis fact...	45	15	3.03	0.01635
GO:0000469	cleavage involved in rRNA processing	47	15	3.17	0.01635
GO:0002066	columnar/cuboidal epithelial cell develo...	67	13	4.51	0.01636
GO:0061564	axon development	182	36	12.26	0.01665
GO:0006558	L-phenylalanine metabolic process	23	5	1.55	0.01671
GO:0048041	focal adhesion assembly	23	5	1.55	0.01671
GO:0009272	fungal-type cell wall biogenesis	23	5	1.55	0.01671
GO:0009200	deoxyribonucleoside triphosphate metabol...	23	5	1.55	0.01671
GO:0007045	cell-substrate adherens junction assembl...	23	5	1.55	0.01671
GO:1902221	erythrose 4-phosphate/phosphoenolpyruvat...	23	5	1.55	0.01671
GO:2000379	positive regulation of reactive oxygen s...	23	5	1.55	0.01671
GO:0007632	visual behavior	23	5	1.55	0.01671
GO:0001942	hair follicle development	23	5	1.55	0.01671
GO:0030104	water homeostasis	23	5	1.55	0.01671
GO:0006782	protoporphyrinogen IX biosynthetic proce...	23	5	1.55	0.01671
GO:0055072	iron ion homeostasis	69	10	4.65	0.01675
GO:0060255	regulation of macromolecule metabolic pr...	2598	360	175	0.01685
GO:0090068	positive regulation of cell cycle proces...	125	41	8.42	0.0169
GO:0002263	cell activation involved in immune respo...	141	41	9.5	0.01696
GO:0002366	leukocyte activation involved in immune ...	141	41	9.5	0.01696
GO:0031175	neuron projection development	351	71	23.64	0.01701
GO:0006732	coenzyme metabolic process	555	90	37.38	0.01737
GO:0009891	positive regulation of biosynthetic proc...	616	113	41.49	0.01741
GO:0061458	reproductive system development	500	128	33.68	0.01747
GO:0009144	purine nucleoside triphosphate metabolic...	419	49	28.22	0.01755
GO:0044275	cellular carbohydrate catabolic process	124	19	8.35	0.01761
GO:0007041	lysosomal transport	50	8	3.37	0.01777
GO:1902533	positive regulation of intracellular sig...	267	40	17.98	0.01795
GO:0030099	myeloid cell differentiation	74	19	4.98	0.01797
GO:0034612	response to tumor necrosis factor	54	16	3.64	0.01801
GO:0006892	post-Golgi vesicle-mediated transport	80	11	5.39	0.01803
GO:0051336	regulation of hydrolase activity	582	66	39.2	0.01805
GO:0046700	heterocycle catabolic process	440	76	29.64	0.01806
GO:0051495	positive regulation of cytoskeleton orga...	114	16	7.68	0.01812
GO:0006413	translational initiation	211	34	14.21	0.01818
GO:0071363	cellular response to growth factor stimu...	171	33	11.52	0.01832
GO:0046209	nitric oxide metabolic process	39	9	2.63	0.01833
GO:0044773	mitotic DNA damage checkpoint	57	21	3.84	0.01836
GO:0015696	ammonium transport	60	9	4.04	0.01837
GO:0010631	epithelial cell migration	70	10	4.72	0.01839
GO:0035825	reciprocal DNA recombination	43	9	2.9	0.01844
GO:0007131	reciprocal meiotic recombination	43	9	2.9	0.01844
GO:0000747	conjugation with cellular fusion	37	17	2.49	0.01844
GO:0006805	xenobiotic metabolic process	32	6	2.16	0.01846
GO:0031365	N-terminal protein amino acid modificati...	32	6	2.16	0.01846
GO:0044236	multicellular organismal metabolic proce...	32	6	2.16	0.01846
GO:0030278	regulation of ossification	32	6	2.16	0.01846
GO:0007004	telomere maintenance via telomerase	40	16	2.69	0.01848
GO:0009268	response to pH	41	7	2.76	0.01855
GO:1900182	positive regulation of protein localizat...	41	7	2.76	0.01855
GO:0051348	negative regulation of transferase activ...	140	36	9.43	0.01857
GO:0033260	nuclear DNA replication	39	13	2.63	0.01858
GO:0050770	regulation of axonogenesis	55	14	3.7	0.01858
GO:0002274	myeloid leukocyte activation	124	39	8.35	0.01861
GO:0070482	response to oxygen levels	174	41	11.72	0.01866
GO:0032205	negative regulation of telomere maintena...	23	8	1.55	0.01871
GO:0071479	cellular response to ionizing radiation	21	7	1.41	0.01873
GO:0032269	negative regulation of cellular protein ...	413	83	27.82	0.01874
GO:0045428	regulation of nitric oxide biosynthetic ...	16	6	1.08	0.01876
GO:0006552	leucine catabolic process	9	3	0.61	0.01884
GO:0002437	inflammatory response to antigenic stimu...	9	3	0.61	0.01884
GO:0090208	positive regulation of triglyceride meta...	9	3	0.61	0.01884
GO:0051510	regulation of unidimensional cell growth	9	3	0.61	0.01884
GO:0030593	neutrophil chemotaxis	9	3	0.61	0.01884
GO:0002188	translation reinitiation	9	3	0.61	0.01884
GO:0016446	somatic hypermutation of immunoglobulin ...	9	3	0.61	0.01884
GO:0070861	regulation of protein exit from endoplas...	9	3	0.61	0.01884
GO:0071353	cellular response to interleukin-4	9	3	0.61	0.01884
GO:2000050	regulation of non-canonical Wnt signalin...	9	3	0.61	0.01884
GO:0019054	modulation by virus of host process	9	3	0.61	0.01884
GO:0007077	mitotic nuclear envelope disassembly	9	3	0.61	0.01884
GO:0044010	single-species biofilm formation	9	3	0.61	0.01884
GO:0060350	endochondral bone morphogenesis	9	3	0.61	0.01884
GO:1904407	positive regulation of nitric oxide meta...	9	3	0.61	0.01884
GO:0060323	head morphogenesis	9	3	0.61	0.01884
GO:0048825	cotyledon development	9	3	0.61	0.01884
GO:0010051	xylem and phloem pattern formation	9	3	0.61	0.01884
GO:0071545	inositol phosphate catabolic process	9	3	0.61	0.01884
GO:0071621	granulocyte chemotaxis	9	3	0.61	0.01884
GO:0071630	nucleus-associated proteasomal ubiquitin...	9	3	0.61	0.01884
GO:0046958	nonassociative learning	9	3	0.61	0.01884
GO:0042596	fear response	9	3	0.61	0.01884
GO:0036180	filamentous growth of a population of un...	9	3	0.61	0.01884
GO:0017085	response to insecticide	9	3	0.61	0.01884
GO:0010431	seed maturation	9	3	0.61	0.01884
GO:0010183	pollen tube guidance	9	3	0.61	0.01884
GO:0010189	vitamin E biosynthetic process	9	3	0.61	0.01884
GO:0045429	positive regulation of nitric oxide bios...	9	3	0.61	0.01884
GO:0055129	L-proline biosynthetic process	9	3	0.61	0.01884
GO:0051031	tRNA transport	9	3	0.61	0.01884
GO:0001974	blood vessel remodeling	9	3	0.61	0.01884
GO:0043392	negative regulation of DNA binding	9	3	0.61	0.01884
GO:0043330	response to exogenous dsRNA	9	3	0.61	0.01884
GO:0051300	spindle pole body organization	9	3	0.61	0.01884
GO:0006116	NADH oxidation	9	3	0.61	0.01884
GO:0006106	fumarate metabolic process	9	3	0.61	0.01884
GO:0008345	larval locomotory behavior	9	3	0.61	0.01884
GO:1903543	positive regulation of exosomal secretio...	9	3	0.61	0.01884
GO:0039535	regulation of RIG-I signaling pathway	9	3	0.61	0.01884
GO:0032955	regulation of barrier septum assembly	9	3	0.61	0.01884
GO:0001525	angiogenesis	91	12	6.13	0.01889
GO:2001242	regulation of intrinsic apoptotic signal...	50	12	3.37	0.01917
GO:0045597	positive regulation of cell differentiat...	203	37	13.67	0.0192
GO:0034613	cellular protein localization	1110	164	74.77	0.01923
GO:0006734	NADH metabolic process	25	8	1.68	0.01927
GO:0048793	pronephros development	21	7	1.41	0.0193
GO:0006342	chromatin silencing	67	17	4.51	0.01933
GO:0009965	leaf morphogenesis	18	6	1.21	0.01933
GO:0002456	T cell mediated immunity	16	4	1.08	0.01941
GO:0006559	L-phenylalanine catabolic process	16	4	1.08	0.01941
GO:0070475	rRNA base methylation	16	4	1.08	0.01941
GO:0043666	regulation of phosphoprotein phosphatase...	16	4	1.08	0.01941
GO:1902041	regulation of extrinsic apoptotic signal...	16	4	1.08	0.01941
GO:0046456	icosanoid biosynthetic process	16	4	1.08	0.01941
GO:1902222	erythrose 4-phosphate/phosphoenolpyruvat...	16	4	1.08	0.01941
GO:0042311	vasodilation	16	4	1.08	0.01941
GO:0009561	megagametogenesis	16	4	1.08	0.01941
GO:0048854	brain morphogenesis	16	4	1.08	0.01941
GO:0000712	resolution of meiotic recombination inte...	16	4	1.08	0.01941
GO:0031935	regulation of chromatin silencing	16	4	1.08	0.01941
GO:0061157	mRNA destabilization	16	4	1.08	0.01941
GO:0000911	cytokinesis by cell plate formation	16	4	1.08	0.01941
GO:0021533	cell differentiation in hindbrain	16	4	1.08	0.01941
GO:0045475	locomotor rhythm	16	4	1.08	0.01941
GO:0021692	cerebellar Purkinje cell layer morphogen...	16	4	1.08	0.01941
GO:0098722	asymmetric stem cell division	16	4	1.08	0.01941
GO:0050772	positive regulation of axonogenesis	16	4	1.08	0.01941
GO:0050779	RNA destabilization	16	4	1.08	0.01941
GO:0050891	multicellular organismal water homeostas...	16	4	1.08	0.01941
GO:1903146	regulation of mitophagy	16	4	1.08	0.01941
GO:0090004	positive regulation of establishment of ...	16	4	1.08	0.01941
GO:1901570	fatty acid derivative biosynthetic proce...	16	4	1.08	0.01941
GO:0050667	homocysteine metabolic process	16	4	1.08	0.01941
GO:0032922	circadian regulation of gene expression	16	4	1.08	0.01941
GO:0072698	protein localization to microtubule cyto...	16	4	1.08	0.01941
GO:0031034	myosin filament assembly	16	4	1.08	0.01941
GO:0034097	response to cytokine	182	47	12.26	0.01946
GO:0051238	sequestering of metal ion	59	14	3.97	0.01949
GO:0042770	signal transduction in response to DNA d...	48	16	3.23	0.0195
GO:0048585	negative regulation of response to stimu...	516	99	34.76	0.01951
GO:0044087	regulation of cellular component biogene...	453	67	30.51	0.01981
GO:0017038	protein import	224	34	15.09	0.01981
GO:0006952	defense response	626	124	42.17	0.01991
GO:0072657	protein localization to membrane	273	48	18.39	0.01994
GO:0009068	aspartate family amino acid catabolic pr...	24	5	1.62	0.01997
GO:0006566	threonine metabolic process	24	5	1.62	0.01997
GO:0006577	amino-acid betaine metabolic process	24	5	1.62	0.01997
GO:0008608	attachment of spindle microtubules to ki...	24	5	1.62	0.01997
GO:0070592	cell wall polysaccharide biosynthetic pr...	24	5	1.62	0.01997
GO:0040018	positive regulation of multicellular org...	24	5	1.62	0.01997
GO:0044259	multicellular organismal macromolecule m...	24	5	1.62	0.01997
GO:0055069	zinc ion homeostasis	24	5	1.62	0.01997
GO:0098773	skin epidermis development	24	5	1.62	0.01997
GO:0043173	nucleotide salvage	24	5	1.62	0.01997
GO:0006771	riboflavin metabolic process	24	5	1.62	0.01997
GO:0022405	hair cycle process	24	5	1.62	0.01997
GO:1901137	carbohydrate derivative biosynthetic pro...	805	106	54.22	0.01999
GO:0042439	ethanolamine-containing compound metabol...	66	13	4.45	0.02003
GO:0051258	protein polymerization	181	20	12.19	0.02003
GO:1902580	single-organism cellular localization	783	138	52.74	0.02004
GO:0031124	mRNA 3'-end processing	72	13	4.85	0.02006
GO:0051169	nuclear transport	298	55	20.07	0.02015
GO:0090132	epithelium migration	71	10	4.78	0.02016
GO:0072348	sulfur compound transport	61	9	4.11	0.02031
GO:0019438	aromatic compound biosynthetic process	2415	332	162.67	0.02039
GO:0006606	protein import into nucleus	160	23	10.78	0.02043
GO:0044744	protein targeting to nucleus	160	23	10.78	0.02043
GO:0031328	positive regulation of cellular biosynth...	602	109	40.55	0.02052
GO:0046165	alcohol biosynthetic process	189	30	12.73	0.02057
GO:0044283	small molecule biosynthetic process	950	171	63.99	0.02062
GO:0051347	positive regulation of transferase activ...	235	45	15.83	0.0209
GO:0051246	regulation of protein metabolic process	1187	203	79.95	0.02091
GO:0009218	pyrimidine ribonucleotide metabolic proc...	45	11	3.03	0.02106
GO:0051252	regulation of RNA metabolic process	1385	201	93.29	0.02112
GO:0046486	glycerolipid metabolic process	314	31	21.15	0.02127
GO:0044272	sulfur compound biosynthetic process	201	42	13.54	0.02129
GO:0006553	lysine metabolic process	33	6	2.22	0.02132
GO:0044458	motile cilium assembly	33	6	2.22	0.02132
GO:0050829	defense response to Gram-negative bacter...	33	6	2.22	0.02132
GO:0042127	regulation of cell proliferation	363	58	24.45	0.02141
GO:0051094	positive regulation of developmental pro...	327	61	22.03	0.02144
GO:0045814	negative regulation of gene expression, ...	68	17	4.58	0.02154
GO:0006417	regulation of translation	300	54	20.21	0.02155
GO:0040011	locomotion	602	98	40.55	0.02164
GO:0009611	response to wounding	241	31	16.23	0.02204
GO:0055001	muscle cell development	72	10	4.85	0.02205
GO:0043648	dicarboxylic acid metabolic process	171	34	11.52	0.02207
GO:0009251	glucan catabolic process	93	12	6.26	0.02207
GO:0016556	mRNA modification	52	8	3.5	0.02214
GO:0001818	negative regulation of cytokine producti...	52	8	3.5	0.02214
GO:0042176	regulation of protein catabolic process	223	60	15.02	0.02228
GO:0007275	multicellular organismal development	2385	430	160.65	0.02231
GO:0015980	energy derivation by oxidation of organi...	263	43	17.72	0.02232
GO:0051705	multi-organism behavior	62	9	4.18	0.02238
GO:0000003	reproduction	864	194	58.2	0.02247
GO:0055076	transition metal ion homeostasis	102	19	6.87	0.02251
GO:0032104	regulation of response to extracellular ...	107	27	7.21	0.02265
GO:0032107	regulation of response to nutrient level...	107	27	7.21	0.02265
GO:0044242	cellular lipid catabolic process	186	32	12.53	0.0227
GO:0007409	axonogenesis	164	33	11.05	0.02307
GO:0019725	cellular homeostasis	652	91	43.92	0.02316
GO:0010822	positive regulation of mitochondrion org...	57	14	3.84	0.02321
GO:0022616	DNA strand elongation	36	11	2.42	0.0233
GO:0051225	spindle assembly	68	21	4.58	0.02337
GO:0071901	negative regulation of protein serine/th...	47	11	3.17	0.0234
GO:0002027	regulation of heart rate	29	8	1.95	0.02345
GO:0030030	cell projection organization	726	130	48.9	0.02345
GO:0051306	mitotic sister chromatid separation	51	18	3.44	0.02346
GO:0051128	regulation of cellular component organiz...	1121	194	75.51	0.02353
GO:1902275	regulation of chromatin organization	73	18	4.92	0.02354
GO:0008204	ergosterol metabolic process	25	5	1.68	0.02361
GO:0006696	ergosterol biosynthetic process	25	5	1.68	0.02361
GO:0000038	very long-chain fatty acid metabolic pro...	25	5	1.68	0.02361
GO:0042490	mechanoreceptor differentiation	25	5	1.68	0.02361
GO:0046513	ceramide biosynthetic process	25	5	1.68	0.02361
GO:0019432	triglyceride biosynthetic process	25	5	1.68	0.02361
GO:0071669	plant-type cell wall organization or bio...	25	5	1.68	0.02361
GO:0036158	outer dynein arm assembly	25	5	1.68	0.02361
GO:0010150	leaf senescence	25	5	1.68	0.02361
GO:0034067	protein localization to Golgi apparatus	25	5	1.68	0.02361
GO:0010260	organ senescence	25	5	1.68	0.02361
GO:0034198	cellular response to amino acid starvati...	25	5	1.68	0.02361
GO:0030301	cholesterol transport	25	5	1.68	0.02361
GO:0015937	coenzyme A biosynthetic process	25	5	1.68	0.02361
GO:0008356	asymmetric cell division	25	5	1.68	0.02361
GO:0002377	immunoglobulin production	25	5	1.68	0.02361
GO:0042364	water-soluble vitamin biosynthetic proce...	90	21	6.06	0.02369
GO:0051028	mRNA transport	123	23	8.29	0.02373
GO:0006576	cellular biogenic amine metabolic proces...	137	27	9.23	0.0238
GO:0050805	negative regulation of synaptic transmis...	28	8	1.89	0.02389
GO:0008637	apoptotic mitochondrial changes	29	8	1.95	0.0239
GO:0008630	intrinsic apoptotic signaling pathway in...	30	8	2.02	0.0239
GO:0009890	negative regulation of biosynthetic proc...	546	106	36.78	0.02391
GO:0042182	ketone catabolic process	19	6	1.28	0.02396
GO:0050673	epithelial cell proliferation	73	10	4.92	0.02406
GO:0006825	copper ion transport	17	4	1.15	0.02406
GO:0046037	GMP metabolic process	17	4	1.15	0.02406
GO:0030512	negative regulation of transforming grow...	17	4	1.15	0.02406
GO:0048016	inositol phosphate-mediated signaling	17	4	1.15	0.02406
GO:0016445	somatic diversification of immunoglobuli...	17	4	1.15	0.02406
GO:0046185	aldehyde catabolic process	17	4	1.15	0.02406
GO:0071364	cellular response to epidermal growth fa...	17	4	1.15	0.02406
GO:0060628	regulation of ER to Golgi vesicle-mediat...	17	4	1.15	0.02406
GO:0042982	amyloid precursor protein metabolic proc...	17	4	1.15	0.02406
GO:0003279	cardiac septum development	17	4	1.15	0.02406
GO:0010923	negative regulation of phosphatase activ...	17	4	1.15	0.02406
GO:1903845	negative regulation of cellular response...	17	4	1.15	0.02406
GO:0031038	myosin II filament organization	17	4	1.15	0.02406
GO:0009150	purine ribonucleotide metabolic process	614	80	41.36	0.02413
GO:0043934	sporulation	91	28	6.13	0.02421
GO:0016358	dendrite development	103	24	6.94	0.02436
GO:0019941	modification-dependent protein catabolic...	536	94	36.1	0.02444
GO:0048207	vesicle targeting, rough ER to cis-Golgi	34	6	2.29	0.02445
GO:0048208	COPII vesicle coating	34	6	2.29	0.02445
GO:0044344	cellular response to fibroblast growth f...	34	6	2.29	0.02445
GO:0001890	placenta development	34	6	2.29	0.02445
GO:0032456	endocytic recycling	34	6	2.29	0.02445
GO:0015936	coenzyme A metabolic process	34	6	2.29	0.02445
GO:0014706	striated muscle tissue development	101	18	6.8	0.02448
GO:2000060	positive regulation of protein ubiquitin...	21	13	1.41	0.02452
GO:0090287	regulation of cellular response to growt...	63	9	4.24	0.02461
GO:0071158	positive regulation of cell cycle arrest	22	10	1.48	0.02462
GO:0048467	gynoecium development	18	8	1.21	0.02467
GO:0072522	purine-containing compound biosynthetic ...	331	41	22.3	0.02468
GO:0047484	regulation of response to osmotic stress	12	7	0.81	0.02469
GO:0060236	regulation of mitotic spindle organizati...	13	6	0.88	0.02472
GO:1903427	negative regulation of reactive oxygen s...	11	5	0.74	0.02475
GO:0046085	adenosine metabolic process	6	4	0.4	0.02477
GO:0051186	cofactor metabolic process	687	112	46.28	0.02478
GO:0046078	dUMP metabolic process	4	2	0.27	0.02483
GO:0097327	response to antineoplastic agent	4	2	0.27	0.02483
GO:0030576	Cajal body organization	4	2	0.27	0.02483
GO:0006678	glucosylceramide metabolic process	4	2	0.27	0.02483
GO:0043629	ncRNA polyadenylation	4	2	0.27	0.02483
GO:0097466	glycoprotein ERAD pathway	4	2	0.27	0.02483
GO:1902036	regulation of hematopoietic stem cell di...	4	2	0.27	0.02483
GO:0031427	response to methotrexate	4	2	0.27	0.02483
GO:0035617	stress granule disassembly	4	2	0.27	0.02483
GO:0031134	sister chromatid biorientation	4	2	0.27	0.02483
GO:0002862	negative regulation of inflammatory resp...	4	2	0.27	0.02483
GO:0051969	regulation of transmission of nerve impu...	4	2	0.27	0.02483
GO:0009153	purine deoxyribonucleotide biosynthetic ...	4	2	0.27	0.02483
GO:0046100	hypoxanthine metabolic process	4	2	0.27	0.02483
GO:0071389	cellular response to mineralocorticoid s...	4	2	0.27	0.02483
GO:0048312	intracellular distribution of mitochondr...	4	2	0.27	0.02483
GO:0033197	response to vitamin E	4	2	0.27	0.02483
GO:0060074	synapse maturation	4	2	0.27	0.02483
GO:0014067	negative regulation of phosphatidylinosi...	4	2	0.27	0.02483
GO:0070682	proteasome regulatory particle assembly	4	2	0.27	0.02483
GO:0071475	cellular hyperosmotic salinity response	4	2	0.27	0.02483
GO:0009726	detection of endogenous stimulus	4	2	0.27	0.02483
GO:0000335	negative regulation of transposition, DN...	4	2	0.27	0.02483
GO:0000337	regulation of transposition, DNA-mediate...	4	2	0.27	0.02483
GO:0007060	male meiosis chromosome segregation	4	2	0.27	0.02483
GO:2000051	negative regulation of non-canonical Wnt...	4	2	0.27	0.02483
GO:0071157	negative regulation of cell cycle arrest	4	2	0.27	0.02483
GO:1904380	endoplasmic reticulum mannose trimming	4	2	0.27	0.02483
GO:2000011	regulation of adaxial/abaxial pattern fo...	4	2	0.27	0.02483
GO:0048132	female germ-line stem cell asymmetric di...	4	2	0.27	0.02483
GO:1902260	negative regulation of delayed rectifier...	4	2	0.27	0.02483
GO:0009864	induced systemic resistance, jasmonic ac...	4	2	0.27	0.02483
GO:0042350	GDP-L-fucose biosynthetic process	4	2	0.27	0.02483
GO:0016576	histone dephosphorylation	4	2	0.27	0.02483
GO:0048211	Golgi vesicle docking	4	2	0.27	0.02483
GO:0060395	SMAD protein signal transduction	4	2	0.27	0.02483
GO:0031642	negative regulation of myelination	4	2	0.27	0.02483
GO:0031645	negative regulation of neurological syst...	4	2	0.27	0.02483
GO:0060340	positive regulation of type I interferon...	4	2	0.27	0.02483
GO:1904152	regulation of retrograde protein transpo...	4	2	0.27	0.02483
GO:0060307	regulation of ventricular cardiac muscle...	4	2	0.27	0.02483
GO:0070933	histone H4 deacetylation	4	2	0.27	0.02483
GO:0060465	pharynx development	4	2	0.27	0.02483
GO:0009682	induced systemic resistance	4	2	0.27	0.02483
GO:0042173	regulation of sporulation resulting in f...	4	2	0.27	0.02483
GO:0048820	hair follicle maturation	4	2	0.27	0.02483
GO:0061091	regulation of phospholipid translocation	4	2	0.27	0.02483
GO:0003084	positive regulation of systemic arterial...	4	2	0.27	0.02483
GO:0040021	hermaphrodite germ-line sex determinatio...	4	2	0.27	0.02483
GO:0007118	budding cell apical bud growth	4	2	0.27	0.02483
GO:0046952	ketone body catabolic process	4	2	0.27	0.02483
GO:0001306	age-dependent response to oxidative stre...	4	2	0.27	0.02483
GO:1904587	response to glycoprotein	4	2	0.27	0.02483
GO:0007228	positive regulation of hh target transcr...	4	2	0.27	0.02483
GO:1900449	regulation of glutamate receptor signali...	4	2	0.27	0.02483
GO:0045002	double-strand break repair via single-st...	4	2	0.27	0.02483
GO:0044209	AMP salvage	4	2	0.27	0.02483
GO:0060830	ciliary receptor clustering involved in ...	4	2	0.27	0.02483
GO:0042539	hypotonic salinity response	4	2	0.27	0.02483
GO:0044752	response to human chorionic gonadotropin	4	2	0.27	0.02483
GO:0036155	acylglycerol acyl-chain remodeling	4	2	0.27	0.02483
GO:0010380	regulation of chlorophyll biosynthetic p...	4	2	0.27	0.02483
GO:2000771	positive regulation of establishment or ...	4	2	0.27	0.02483
GO:0032071	regulation of endodeoxyribonuclease acti...	4	2	0.27	0.02483
GO:0003353	positive regulation of cilium movement	4	2	0.27	0.02483
GO:0071985	multivesicular body sorting pathway	4	2	0.27	0.02483
GO:1901073	glucosamine-containing compound biosynth...	4	2	0.27	0.02483
GO:0080092	regulation of pollen tube growth	4	2	0.27	0.02483
GO:0055094	response to lipoprotein particle	4	2	0.27	0.02483
GO:0007571	age-dependent general metabolic decline	4	2	0.27	0.02483
GO:0055010	ventricular cardiac muscle tissue morpho...	4	2	0.27	0.02483
GO:2000543	positive regulation of gastrulation	4	2	0.27	0.02483
GO:0052510	positive regulation by organism of defen...	4	2	0.27	0.02483
GO:0021542	dentate gyrus development	4	2	0.27	0.02483
GO:0052509	positive regulation by symbiont of host ...	4	2	0.27	0.02483
GO:0003229	ventricular cardiac muscle tissue develo...	4	2	0.27	0.02483
GO:0003230	cardiac atrium development	4	2	0.27	0.02483
GO:1901463	regulation of tetrapyrrole biosynthetic ...	4	2	0.27	0.02483
GO:0010867	positive regulation of triglyceride bios...	4	2	0.27	0.02483
GO:0015755	fructose transport	4	2	0.27	0.02483
GO:0061709	reticulophagy	4	2	0.27	0.02483
GO:0050434	positive regulation of viral transcripti...	4	2	0.27	0.02483
GO:1901401	regulation of tetrapyrrole metabolic pro...	4	2	0.27	0.02483
GO:0015707	nitrite transport	4	2	0.27	0.02483
GO:0045760	positive regulation of action potential	4	2	0.27	0.02483
GO:1901159	xylulose 5-phosphate biosynthetic proces...	4	2	0.27	0.02483
GO:0010514	induction of conjugation with cellular f...	4	2	0.27	0.02483
GO:0043053	dauer entry	4	2	0.27	0.02483
GO:0098728	germline stem cell asymmetric division	4	2	0.27	0.02483
GO:0045896	regulation of transcription during mitos...	4	2	0.27	0.02483
GO:0006031	chitin biosynthetic process	4	2	0.27	0.02483
GO:0006037	cell wall chitin metabolic process	4	2	0.27	0.02483
GO:0043007	maintenance of rDNA	4	2	0.27	0.02483
GO:0080110	sporopollenin biosynthetic process	4	2	0.27	0.02483
GO:0051012	microtubule sliding	4	2	0.27	0.02483
GO:0055115	entry into diapause	4	2	0.27	0.02483
GO:0015684	ferrous iron transport	4	2	0.27	0.02483
GO:0015675	nickel cation transport	4	2	0.27	0.02483
GO:0001967	suckling behavior	4	2	0.27	0.02483
GO:0090056	regulation of chlorophyll metabolic proc...	4	2	0.27	0.02483
GO:0010994	free ubiquitin chain polymerization	4	2	0.27	0.02483
GO:0032695	negative regulation of interleukin-12 pr...	4	2	0.27	0.02483
GO:0010973	positive regulation of barrier septum as...	4	2	0.27	0.02483
GO:1901533	negative regulation of hematopoietic pro...	4	2	0.27	0.02483
GO:1901621	negative regulation of smoothened signal...	4	2	0.27	0.02483
GO:1903874	ferrous iron transmembrane transport	4	2	0.27	0.02483
GO:1903817	negative regulation of voltage-gated pot...	4	2	0.27	0.02483
GO:0051167	xylulose 5-phosphate metabolic process	4	2	0.27	0.02483
GO:0090394	negative regulation of excitatory postsy...	4	2	0.27	0.02483
GO:0051296	establishment of meiotic spindle orienta...	4	2	0.27	0.02483
GO:0051211	anisotropic cell growth	4	2	0.27	0.02483
GO:0022417	protein maturation by protein folding	4	2	0.27	0.02483
GO:0051767	nitric-oxide synthase biosynthetic proce...	4	2	0.27	0.02483
GO:0051769	regulation of nitric-oxide synthase bios...	4	2	0.27	0.02483
GO:1903608	protein localization to cytoplasmic stre...	4	2	0.27	0.02483
GO:0090178	regulation of establishment of planar po...	4	2	0.27	0.02483
GO:0048568	embryonic organ development	133	24	8.96	0.02517
GO:1903046	meiotic cell cycle process	192	52	12.93	0.02519
GO:0006954	inflammatory response	126	19	8.49	0.02527
GO:0009066	aspartate family amino acid metabolic pr...	124	22	8.35	0.02532
GO:0051646	mitochondrion localization	23	10	1.55	0.02532
GO:1904063	negative regulation of cation transmembr...	21	9	1.41	0.02536
GO:0019695	choline metabolic process	15	7	1.01	0.02543
GO:0010053	root epidermal cell differentiation	23	7	1.55	0.02545
GO:0045184	establishment of protein localization	1456	186	98.07	0.02548
GO:1990182	exosomal secretion	12	5	0.81	0.0255
GO:0006535	cysteine biosynthetic process from serin...	10	3	0.67	0.02559
GO:0070193	synaptonemal complex organization	10	3	0.67	0.02559
GO:0018094	protein polyglycylation	10	3	0.67	0.02559
GO:0070266	necroptotic process	10	3	0.67	0.02559
GO:0002690	positive regulation of leukocyte chemota...	10	3	0.67	0.02559
GO:0070670	response to interleukin-4	10	3	0.67	0.02559
GO:0046755	viral budding	10	3	0.67	0.02559
GO:0044030	regulation of DNA methylation	10	3	0.67	0.02559
GO:0009863	salicylic acid mediated signaling pathwa...	10	3	0.67	0.02559
GO:0071267	L-methionine salvage	10	3	0.67	0.02559
GO:0071732	cellular response to nitric oxide	10	3	0.67	0.02559
GO:1902590	multi-organism organelle organization	10	3	0.67	0.02559
GO:1902592	multi-organism membrane budding	10	3	0.67	0.02559
GO:0000750	pheromone-dependent signal transduction ...	10	3	0.67	0.02559
GO:0042710	biofilm formation	10	3	0.67	0.02559
GO:0003081	regulation of systemic arterial blood pr...	10	3	0.67	0.02559
GO:0046937	phytochelatin metabolic process	10	3	0.67	0.02559
GO:0046938	phytochelatin biosynthetic process	10	3	0.67	0.02559
GO:2000769	regulation of establishment or maintenan...	10	3	0.67	0.02559
GO:1901032	negative regulation of response to react...	10	3	0.67	0.02559
GO:0044803	multi-organism membrane organization	10	3	0.67	0.02559
GO:0032367	intracellular cholesterol transport	10	3	0.67	0.02559
GO:0032350	regulation of hormone metabolic process	10	3	0.67	0.02559
GO:1901160	primary amino compound metabolic process	10	3	0.67	0.02559
GO:0032261	purine nucleotide salvage	10	3	0.67	0.02559
GO:0034498	early endosome to Golgi transport	10	3	0.67	0.02559
GO:0015838	amino-acid betaine transport	10	3	0.67	0.02559
GO:0098787	mRNA cleavage involved in mRNA processin...	10	3	0.67	0.02559
GO:0098789	pre-mRNA cleavage required for polyadeny...	10	3	0.67	0.02559
GO:0010656	negative regulation of muscle cell apopt...	10	3	0.67	0.02559
GO:0032720	negative regulation of tumor necrosis fa...	10	3	0.67	0.02559
GO:0030026	cellular manganese ion homeostasis	10	3	0.67	0.02559
GO:0045599	negative regulation of fat cell differen...	10	3	0.67	0.02559
GO:0090083	regulation of inclusion body assembly	10	3	0.67	0.02559
GO:1903206	negative regulation of hydrogen peroxide...	10	3	0.67	0.02559
GO:0043102	amino acid salvage	10	3	0.67	0.02559
GO:1903556	negative regulation of tumor necrosis fa...	10	3	0.67	0.02559
GO:0030029	actin filament-based process	410	45	27.62	0.02565
GO:0030855	epithelial cell differentiation	207	34	13.94	0.02585
GO:0002520	immune system development	213	43	14.35	0.02594
GO:0006355	regulation of transcription, DNA-templat...	1290	183	86.89	0.02598
GO:0002697	regulation of immune effector process	85	16	5.73	0.02605
GO:0051254	positive regulation of RNA metabolic pro...	458	87	30.85	0.02609
GO:1903506	regulation of nucleic acid-templated tra...	1304	184	87.84	0.02617
GO:0010608	posttranscriptional regulation of gene e...	379	77	25.53	0.02619
GO:0090130	tissue migration	74	10	4.98	0.0262
GO:0006638	neutral lipid metabolic process	74	10	4.98	0.0262
GO:0006639	acylglycerol metabolic process	74	10	4.98	0.0262
GO:0032268	regulation of cellular protein metabolic...	1101	189	74.16	0.0263
GO:0007369	gastrulation	50	10	3.37	0.02635
GO:0014902	myotube differentiation	44	7	2.96	0.02657
GO:0032784	regulation of DNA-templated transcriptio...	44	7	2.96	0.02657
GO:0044802	single-organism membrane organization	597	92	40.21	0.02659
GO:0046434	organophosphate catabolic process	166	22	11.18	0.02673
GO:0071941	nitrogen cycle metabolic process	64	9	4.31	0.02698
GO:0042455	ribonucleoside biosynthetic process	261	35	17.58	0.02715
GO:0010383	cell wall polysaccharide metabolic proce...	54	8	3.64	0.02722
GO:0035725	sodium ion transmembrane transport	100	15	6.74	0.02724
GO:0034976	response to endoplasmic reticulum stress	158	42	10.64	0.02725
GO:0009220	pyrimidine ribonucleotide biosynthetic p...	38	10	2.56	0.02737
GO:0015031	protein transport	1408	179	94.84	0.02739
GO:2000116	regulation of cysteine-type endopeptidas...	65	14	4.38	0.02742
GO:0045787	positive regulation of cell cycle	164	46	11.05	0.02743
GO:0048024	regulation of mRNA splicing, via spliceo...	46	11	3.1	0.02755
GO:2001141	regulation of RNA biosynthetic process	1306	184	87.97	0.02758
GO:0048705	skeletal system morphogenesis	53	11	3.57	0.02759
GO:1901988	negative regulation of cell cycle phase ...	102	38	6.87	0.0276
GO:1903320	regulation of protein modification by sm...	127	39	8.55	0.02764
GO:0009668	plastid membrane organization	26	5	1.75	0.02766
GO:0019323	pentose catabolic process	26	5	1.75	0.02766
GO:0010027	thylakoid membrane organization	26	5	1.75	0.02766
GO:0007520	myoblast fusion	26	5	1.75	0.02766
GO:0042992	negative regulation of transcription fac...	26	5	1.75	0.02766
GO:0007608	sensory perception of smell	26	5	1.75	0.02766
GO:1900543	negative regulation of purine nucleotide...	26	5	1.75	0.02766
GO:0008033	tRNA processing	211	22	14.21	0.02768
GO:0051260	protein homooligomerization	183	26	12.33	0.02768
GO:0009755	hormone-mediated signaling pathway	125	26	8.42	0.02782
GO:0042149	cellular response to glucose starvation	35	6	2.36	0.02788
GO:1901575	organic substance catabolic process	2145	316	144.48	0.02815
GO:0044774	mitotic DNA integrity checkpoint	66	22	4.45	0.02842
GO:0031123	RNA 3'-end processing	101	19	6.8	0.02845
GO:0070585	protein localization to mitochondrion	96	23	6.47	0.02856
GO:0031401	positive regulation of protein modificat...	343	64	23.1	0.02877
GO:1903664	regulation of asexual reproduction	36	13	2.42	0.02885
GO:0070848	response to growth factor	178	34	11.99	0.02887
GO:0048831	regulation of shoot system development	35	12	2.36	0.0289
GO:1903051	negative regulation of proteolysis invol...	42	12	2.83	0.02893
GO:0031152	aggregation involved in sorocarp develop...	62	15	4.18	0.02907
GO:0009909	regulation of flower development	26	8	1.75	0.02911
GO:0007143	female meiotic division	23	7	1.55	0.02916
GO:0031297	replication fork processing	20	6	1.35	0.02921
GO:0006569	tryptophan catabolic process	18	4	1.21	0.02933
GO:0090207	regulation of triglyceride metabolic pro...	18	4	1.21	0.02933
GO:0043928	exonucleolytic nuclear-transcribed mRNA ...	18	4	1.21	0.02933
GO:0046113	nucleobase catabolic process	18	4	1.21	0.02933
GO:0046218	indolalkylamine catabolic process	18	4	1.21	0.02933
GO:0009219	pyrimidine deoxyribonucleotide metabolic...	18	4	1.21	0.02933
GO:0048102	autophagic cell death	18	4	1.21	0.02933
GO:0044380	protein localization to cytoskeleton	18	4	1.21	0.02933
GO:0009606	tropism	18	4	1.21	0.02933
GO:0009950	dorsal/ventral axis specification	18	4	1.21	0.02933
GO:0010119	regulation of stomatal movement	18	4	1.21	0.02933
GO:0043124	negative regulation of I-kappaB kinase/N...	18	4	1.21	0.02933
GO:0030174	regulation of DNA-dependent DNA replicat...	18	4	1.21	0.02933
GO:0016075	rRNA catabolic process	18	4	1.21	0.02933
GO:0045732	positive regulation of protein catabolic...	128	38	8.62	0.0294
GO:0031929	TOR signaling	65	9	4.38	0.02951
GO:0070301	cellular response to hydrogen peroxide	45	7	3.03	0.0297
GO:0060173	limb development	45	7	3.03	0.0297
GO:0043901	negative regulation of multi-organism pr...	61	11	4.11	0.02978
GO:0030182	neuron differentiation	494	100	33.28	0.03004
GO:0071215	cellular response to abscisic acid stimu...	55	8	3.7	0.03004
GO:0000956	nuclear-transcribed mRNA catabolic proce...	140	38	9.43	0.03016
GO:0031570	DNA integrity checkpoint	89	25	5.99	0.03028
GO:0007389	pattern specification process	242	48	16.3	0.03042
GO:0009894	regulation of catabolic process	396	92	26.67	0.03042
GO:0016050	vesicle organization	242	29	16.3	0.03066
GO:0009199	ribonucleoside triphosphate metabolic pr...	414	48	27.89	0.03079
GO:0022904	respiratory electron transport chain	76	10	5.12	0.03088
GO:0006890	retrograde vesicle-mediated transport, G...	76	10	5.12	0.03088
GO:0009163	nucleoside biosynthetic process	264	35	17.78	0.03092
GO:0000077	DNA damage checkpoint	80	24	5.39	0.03092
GO:0048871	multicellular organismal homeostasis	113	23	7.61	0.03097
GO:0048569	post-embryonic organ development	129	32	8.69	0.031
GO:0050878	regulation of body fluid levels	114	17	7.68	0.03103
GO:0043241	protein complex disassembly	147	19	9.9	0.03104
GO:0072525	pyridine-containing compound biosyntheti...	48	13	3.23	0.03108
GO:0051208	sequestering of calcium ion	44	12	2.96	0.03114
GO:0051983	regulation of chromosome segregation	61	19	4.11	0.03121
GO:0001934	positive regulation of protein phosphory...	258	39	17.38	0.03131
GO:0051384	response to glucocorticoid	49	10	3.3	0.03134
GO:0030518	intracellular steroid hormone receptor s...	43	9	2.9	0.0314
GO:0044273	sulfur compound catabolic process	38	8	2.56	0.03145
GO:0008104	protein localization	1711	220	115.25	0.03154
GO:0009250	glucan biosynthetic process	68	15	4.58	0.03156
GO:0042157	lipoprotein metabolic process	87	11	5.86	0.03156
GO:0015991	ATP hydrolysis coupled proton transport	87	11	5.86	0.03156
GO:0000002	mitochondrial genome maintenance	36	6	2.42	0.03162
GO:0019430	removal of superoxide radicals	36	6	2.42	0.03162
GO:0090092	regulation of transmembrane receptor pro...	52	12	3.5	0.03171
GO:0030163	protein catabolic process	792	137	53.35	0.03174
GO:0097305	response to alcohol	287	69	19.33	0.03186
GO:0044712	single-organism catabolic process	1245	202	83.86	0.03189
GO:0006809	nitric oxide biosynthetic process	34	8	2.29	0.03192
GO:0030856	regulation of epithelial cell differenti...	27	5	1.82	0.03212
GO:0051647	nucleus localization	27	5	1.82	0.03212
GO:0046460	neutral lipid biosynthetic process	27	5	1.82	0.03212
GO:0046463	acylglycerol biosynthetic process	27	5	1.82	0.03212
GO:0009147	pyrimidine nucleoside triphosphate metab...	27	5	1.82	0.03212
GO:0042048	olfactory behavior	27	5	1.82	0.03212
GO:0000266	mitochondrial fission	27	5	1.82	0.03212
GO:1900006	positive regulation of dendrite developm...	27	5	1.82	0.03212
GO:0044107	cellular alcohol metabolic process	27	5	1.82	0.03212
GO:0044108	cellular alcohol biosynthetic process	27	5	1.82	0.03212
GO:0034112	positive regulation of homotypic cell-ce...	27	5	1.82	0.03212
GO:0045980	negative regulation of nucleotide metabo...	27	5	1.82	0.03212
GO:0050684	regulation of mRNA processing	78	17	5.25	0.03224
GO:0019220	regulation of phosphate metabolic proces...	610	98	41.09	0.0323
GO:0031331	positive regulation of cellular cataboli...	180	50	12.12	0.03238
GO:0044271	cellular nitrogen compound biosynthetic ...	3557	477	239.59	0.03285
GO:0075260	regulation of spore-bearing organ develo...	29	12	1.95	0.03301
GO:0031155	regulation of fruiting body development	29	12	1.95	0.03301
GO:0031156	regulation of sorocarp development	29	12	1.95	0.03301
GO:0019219	regulation of nucleobase-containing comp...	1577	236	106.22	0.03303
GO:0009593	detection of chemical stimulus	46	7	3.1	0.03306
GO:0044705	multi-organism reproductive behavior	46	7	3.1	0.03306
GO:0046605	regulation of centrosome cycle	33	11	2.22	0.03309
GO:0005982	starch metabolic process	32	9	2.16	0.03319
[truncated: 399 more rows]

## Sheet: Supplementary Table S8
Supplementary Table S8. Enriched Pfam domains for SuesCore sorted by significance.
Pfam ID	Pfam Symbol	P-value	Adjusted P-value	Over/Under-represented
PF01535	PPR	7.04415e-06	0.0192693	OVER
PF13812	PPR_3	8.4756e-06	0.0192693	OVER
PF00145	DNA_methylase	9.97261e-06	0.0453455	UNDER
PF13516	LRR_6	6.46498e-05	0.146981	UNDER
PF13606	Ank_3	0.000126738	0.192093	OVER
PF01423	LSM	0.000381711	0.433911	OVER
PF13041	PPR_2	0.000548702	0.49899	OVER
PF12780	AAA_8	0.000810674	0.573814	OVER
PF02492	cobW	0.000883373	0.573814	OVER
PF00504	Chloroa_b-bind	0.00114445	0.650475	OVER
PF01399	PCI	0.00185605	0.937718	OVER
PF00225	Kinesin	0.00229356	0.987326	OVER
PF08393	DHC_N2	0.00238852	0.987326	OVER
PF16197	KAsynt_C_assoc	0.00310223	1	OVER
PF12854	PPR_1	0.00310928	1	OVER
PF17177	PPR_long	0.00317132	1	OVER
PF00023	Ank	0.00331693	1	OVER
PF00650	CRAL_TRIO	0.00390735	0.999997	UNDER
PF00698	Acyl_transf_1	0.00410456	1	OVER
PF00075	RNase_H	0.00456975	0.999997	UNDER
PF12775	AAA_7	0.00540332	1	OVER
PF12781	AAA_9	0.00540332	1	OVER
PF12777	MT	0.00581011	1	OVER
PF13176	TPR_7	0.00581011	1	OVER
PF00415	RCC1	0.00593962	1	OVER
PF02801	Ketoacyl-synt_C	0.00622549	1	OVER
PF00117	GATase	0.00698693	1	OVER
PF12895	ANAPC3	0.00878025	1	OVER
PF12774	AAA_6	0.00888988	1	OVER
PF14765	PS-DH	0.0089382	1	OVER
PF07699	Ephrin_rec_like	0.00895881	0.999997	UNDER
PF00270	DEAD	0.00914335	1	OVER
PF01490	Aa_trans	0.0111518	0.999997	UNDER
PF03171	2OG-FeII_Oxy	0.0146786	0.999997	UNDER
PF13857	Ank_5	0.0146814	1	OVER
PF00118	Cpn60_TCP1	0.0150403	1	OVER
PF01077	NIR_SIR	0.0153431	1	OVER
PF01717	Meth_synt_2	0.0153431	1	OVER
PF03460	NIR_SIR_ferr	0.0153431	1	OVER
PF13637	Ank_4	0.015583	1	OVER
PF08385	DHC_N1	0.0162089	1	OVER
PF13589	HATPase_c_3	0.0162089	1	OVER
PF00067	p450	0.0165163	0.999997	UNDER
PF03109	ABC1	0.0168538	1	OVER
PF13424	TPR_12	0.0175757	0.999997	UNDER
PF05721	PhyH	0.0177121	0.999997	UNDER
PF08264	Anticodon_1	0.0178027	1	OVER
PF00271	Helicase_C	0.0180172	1	OVER
PF00501	AMP-binding	0.0181169	1	OVER
PF03382	DUF285	0.0191926	0.999997	UNDER
PF00641	zf-RanBP	0.0199235	1	OVER
PF00109	ketoacyl-synt	0.0199331	1	OVER
PF13964	Kelch_6	0.0203677	1	OVER
PF03028	Dynein_heavy	0.0203677	1	OVER
PF10584	Proteasome_A_N	0.0214356	1	OVER
PF08659	KR	0.0227739	1	OVER
PF00227	Proteasome	0.0227739	1	OVER
PF10283	zf-CCHH	0.0243607	1	OVER
PF13405	EF-hand_6	0.0244595	1	OVER
PF00133	tRNA-synt_1	0.0246493	1	OVER
PF16183	Kinesin_assoc	0.0248932	1	OVER
PF01247	Ribosomal_L35Ae	0.0248932	1	OVER
PF13187	Fer4_9	0.0248932	1	OVER
PF01855	POR_N	0.0248932	1	OVER
PF10211	Ax_dynein_light	0.0248932	1	OVER
PF07683	CobW_C	0.0261463	1	OVER
PF00005	ABC_tran	0.0281659	1	OVER
PF00076	RRM_1	0.0287921	0.999997	UNDER
PF00589	Phage_integrase	0.0290224	0.999997	UNDER
PF14497	GST_C_3	0.0298655	0.999997	UNDER
PF00022	Actin	0.0304402	0.999997	UNDER
PF01105	EMP24_GP25L	0.0322078	0.999997	UNDER
PF00013	KH_1	0.0330174	0.999997	UNDER
PF13855	LRR_8	0.0334486	0.999997	UNDER
PF00240	ubiquitin	0.034952	1	OVER
PF00856	SET	0.0353317	0.999997	UNDER
PF07727	RVT_2	0.0364889	1	OVER
PF01558	POR	0.0369424	1	OVER
PF01798	Nop	0.0369424	1	OVER
PF09334	tRNA-synt_1g	0.0369424	1	OVER
PF03159	XRN_N	0.0369424	1	OVER
PF02769	AIRS_C	0.0369424	1	OVER
PF02146	SIR2	0.0379109	1	OVER
PF13649	Methyltransf_25	0.0383543	0.999997	UNDER
PF00639	Rotamase	0.0394496	1	OVER
PF02364	Glucan_synthase	0.0413236	1	OVER
PF03446	NAD_binding_2	0.0425146	1	OVER
PF13012	MitMem_reg	0.0425146	1	OVER
PF02809	UIM	0.0425146	1	OVER
PF01326	PPDK_N	0.0425146	1	OVER
PF07992	Pyr_redox_2	0.0425437	1	OVER
PF00017	SH2	0.0440189	0.999997	UNDER
PF00091	Tubulin	0.044527	0.999997	UNDER
PF02775	TPP_enzyme_C	0.0448025	1	OVER
PF00258	Flavodoxin_1	0.0448025	1	OVER
PF01151	ELO	0.0488499	0.999997	UNDER
PF01697	Glyco_transf_92	0.0488499	0.999997	UNDER
PF09055	Sod_Ni	0.0499662	1	OVER
PF10436	BCDHK_Adom3	0.0499662	1	OVER
PF00667	FAD_binding_1	0.0499662	1	OVER

## Sheet: Supplementary Table S9
Supplementary Table S9. Enriched GO terms for SymCore sorted by significance.
GO ID	Description	Annotated	Significant	Expected	P-value
GO:0002181	cytoplasmic translation	138	73	10.8	< 1e-30
GO:0046686	response to cadmium ion	143	68	11.19	< 1e-30
GO:0009651	response to salt stress	155	53	12.13	3.4e-17
GO:0042742	defense response to bacterium	162	47	12.68	1.2e-15
GO:0043312	neutrophil degranulation	100	35	7.83	9.8e-15
GO:0008340	determination of adult lifespan	61	25	4.77	1e-12
GO:0051436	negative regulation of ubiquitin-protein...	38	20	2.97	1.7e-12
GO:0061418	regulation of transcription from RNA pol...	17	13	1.33	7e-12
GO:0009409	response to cold	109	36	8.53	1.5e-11
GO:0009555	pollen development	63	26	4.93	1.7e-11
GO:0009793	embryo development ending in seed dorman...	82	27	6.42	5.5e-11
GO:0006283	transcription-coupled nucleotide-excisio...	30	16	2.35	9.4e-11
GO:0051437	positive regulation of ubiquitin-protein...	17	12	1.33	2.2e-10
GO:0002479	antigen processing and presentation of e...	12	10	0.94	4.8e-10
GO:0010972	negative regulation of G2/M transition o...	48	23	3.76	5.7e-10
GO:0019886	antigen processing and presentation of e...	33	16	2.58	6e-10
GO:0019083	viral transcription	25	14	1.96	6e-10
GO:0031146	SCF-dependent proteasomal ubiquitin-depe...	29	15	2.27	6.5e-10
GO:0050852	T cell receptor signaling pathway	38	17	2.97	8.4e-10
GO:0042542	response to hydrogen peroxide	80	25	6.26	9.8e-10
GO:0002223	stimulatory C-type lectin receptor signa...	22	13	1.72	1e-09
GO:0042493	response to drug	248	61	19.41	1.1e-09
GO:0000398	mRNA splicing, via spliceosome	244	75	19.1	1.1e-09
GO:0000209	protein polyubiquitination	144	35	11.27	1.1e-09
GO:0038095	Fc-epsilon receptor signaling pathway	26	14	2.03	1.2e-09
GO:0006521	regulation of cellular amino acid metabo...	15	12	1.17	1.9e-09
GO:0000722	telomere maintenance via recombination	23	13	1.8	2.1e-09
GO:0016032	viral process	208	65	16.28	2.8e-09
GO:0030433	ER-associated ubiquitin-dependent protei...	73	23	5.71	3.8e-09
GO:0009735	response to cytokinin	62	21	4.85	4.2e-09
GO:0007283	spermatogenesis	202	56	15.81	8.4e-09
GO:0002119	nematode larval development	46	19	3.6	1.3e-08
GO:0090263	positive regulation of canonical Wnt sig...	30	14	2.35	1.3e-08
GO:0048364	root development	94	31	7.36	1.4e-08
GO:0045944	positive regulation of transcription fro...	282	55	22.07	1.8e-08
GO:0045471	response to ethanol	67	21	5.24	2e-08
GO:0014070	response to organic cyclic compound	453	122	35.45	2.5e-08
GO:0000184	nuclear-transcribed mRNA catabolic proce...	51	18	3.99	2.5e-08
GO:0048477	oogenesis	142	42	11.11	2.6e-08
GO:0032496	response to lipopolysaccharide	82	26	6.42	2.7e-08
GO:0014823	response to activity	27	13	2.11	2.8e-08
GO:0031145	anaphase-promoting complex-dependent pro...	66	29	5.17	3.5e-08
GO:0051301	cell division	598	129	46.8	3.8e-08
GO:0001302	replicative cell aging	16	10	1.25	4.3e-08
GO:0007568	aging	205	65	16.04	4.9e-08
GO:0051298	centrosome duplication	55	22	4.3	5.8e-08
GO:0008283	cell proliferation	532	104	41.64	5.9e-08
GO:0000462	maturation of SSU-rRNA from tricistronic...	54	22	4.23	9.2e-08
GO:0050821	protein stabilization	74	21	5.79	1.4e-07
GO:0006296	nucleotide-excision repair, DNA incision...	14	9	1.1	1.5e-07
GO:0000028	ribosomal small subunit assembly	18	10	1.41	2.1e-07
GO:0043066	negative regulation of apoptotic process	246	59	19.25	2.2e-07
GO:0010019	chloroplast-nucleus signaling pathway	6	6	0.47	2.3e-07
GO:0000122	negative regulation of transcription fro...	176	35	13.77	2.5e-07
GO:0030968	endoplasmic reticulum unfolded protein r...	47	16	3.68	2.7e-07
GO:0045292	mRNA cis splicing, via spliceosome	37	14	2.9	3.4e-07
GO:0031647	regulation of protein stability	128	38	10.02	3.7e-07
GO:0034599	cellular response to oxidative stress	211	47	16.51	3.8e-07
GO:0030307	positive regulation of cell growth	54	17	4.23	4.1e-07
GO:0051291	protein heterooligomerization	44	17	3.44	5e-07
GO:0001701	in utero embryonic development	111	28	8.69	5.5e-07
GO:0009846	pollen germination	9	7	0.7	5.6e-07
GO:0060071	Wnt signaling pathway, planar cell polar...	24	11	1.88	6.3e-07
GO:0009744	response to sucrose	24	11	1.88	6.3e-07
GO:0007286	spermatid development	65	22	5.09	7.1e-07
GO:0097421	liver regeneration	16	9	1.25	7.4e-07
GO:0009626	plant-type hypersensitive response	16	9	1.25	7.4e-07
GO:0009408	response to heat	186	47	14.56	8.4e-07
GO:0042026	protein refolding	27	13	2.11	1e-06
GO:0008285	negative regulation of cell proliferatio...	148	30	11.58	1.2e-06
GO:0043488	regulation of mRNA stability	64	18	5.01	1.2e-06
GO:0009860	pollen tube growth	21	10	1.64	1.3e-06
GO:0000731	DNA synthesis involved in DNA repair	17	9	1.33	1.5e-06
GO:0000302	response to reactive oxygen species	177	52	13.85	1.5e-06
GO:0070317	negative regulation of G0 to G1 transiti...	7	6	0.55	1.5e-06
GO:0001889	liver development	68	27	5.32	1.5e-06
GO:0006284	base-excision repair	53	16	4.15	1.7e-06
GO:0009737	response to abscisic acid	121	26	9.47	1.9e-06
GO:1901566	organonitrogen compound biosynthetic pro...	2333	395	182.59	2e-06
GO:0071345	cellular response to cytokine stimulus	145	39	11.35	2e-06
GO:0007584	response to nutrient	93	36	7.28	2.1e-06
GO:0048366	leaf development	65	21	5.09	2.2e-06
GO:0006633	fatty acid biosynthetic process	211	42	16.51	2.3e-06
GO:0033209	tumor necrosis factor-mediated signaling...	22	10	1.72	2.3e-06
GO:0045892	negative regulation of transcription, DN...	360	80	28.18	2.5e-06
GO:0001822	kidney development	99	25	7.75	2.5e-06
GO:0030431	sleep	27	11	2.11	2.6e-06
GO:0010165	response to X-ray	18	9	1.41	2.7e-06
GO:0031288	sorocarp morphogenesis	43	14	3.37	2.8e-06
GO:0016485	protein processing	153	34	11.97	2.8e-06
GO:0007420	brain development	240	63	18.78	2.9e-06
GO:0017148	negative regulation of translation	68	18	5.32	3.2e-06
GO:0045727	positive regulation of translation	85	23	6.65	3.6e-06
GO:0045893	positive regulation of transcription, DN...	423	86	33.11	3.8e-06
GO:0000245	spliceosomal complex assembly	50	15	3.91	3.9e-06
GO:0000019	regulation of mitotic recombination	11	7	0.86	4.4e-06
GO:0070914	UV-damage excision repair	11	7	0.86	4.4e-06
GO:0038061	NIK/NF-kappaB signaling	39	13	3.05	4.6e-06
GO:1990090	cellular response to nerve growth factor...	25	12	1.96	4.8e-06
GO:0048609	multicellular organismal reproductive pr...	442	119	34.59	5.1e-06
GO:0048666	neuron development	424	91	33.18	6.6e-06
GO:0022008	neurogenesis	616	130	48.21	6.7e-06
GO:0009267	cellular response to starvation	409	104	32.01	7e-06
GO:0015995	chlorophyll biosynthetic process	59	16	4.62	8e-06
GO:0010976	positive regulation of neuron projection...	79	19	6.18	8e-06
GO:0007565	female pregnancy	53	15	4.15	8.6e-06
GO:0010228	vegetative to reproductive phase transit...	30	11	2.35	8.8e-06
GO:0009792	embryo development ending in birth or eg...	242	57	18.94	9.8e-06
GO:0006418	tRNA aminoacylation for protein translat...	77	25	6.03	1.2e-05
GO:0071333	cellular response to glucose stimulus	42	17	3.29	1.3e-05
GO:0006997	nucleus organization	95	30	7.44	1.3e-05
GO:0016579	protein deubiquitination	142	27	11.11	1.4e-05
GO:0043279	response to alkaloid	68	22	5.32	1.5e-05
GO:0007281	germ cell development	210	67	16.44	1.5e-05
GO:0035690	cellular response to drug	43	13	3.37	1.6e-05
GO:0002183	cytoplasmic translational initiation	36	14	2.82	1.8e-05
GO:0060041	retina development in camera-type eye	56	15	4.38	1.8e-05
GO:0071456	cellular response to hypoxia	61	26	4.77	1.9e-05
GO:0043327	chemotaxis to cAMP	43	15	3.37	2e-05
GO:0008210	estrogen metabolic process	13	7	1.02	2e-05
GO:0000472	endonucleolytic cleavage to generate mat...	13	7	1.02	2e-05
GO:0050714	positive regulation of protein secretion	44	13	3.44	2e-05
GO:0042254	ribosome biogenesis	451	107	35.3	2.4e-05
GO:0007062	sister chromatid cohesion	64	16	5.01	2.4e-05
GO:0019233	sensory perception of pain	85	19	6.65	2.5e-05
GO:0060271	cilium morphogenesis	271	54	21.21	2.5e-05
GO:0042752	regulation of circadian rhythm	51	14	3.99	2.5e-05
GO:0046685	response to arsenic-containing substance	33	11	2.58	2.5e-05
GO:0010628	positive regulation of gene expression	607	128	47.51	2.5e-05
GO:0007612	learning	63	18	4.93	2.8e-05
GO:0016049	cell growth	265	64	20.74	2.9e-05
GO:0006977	DNA damage response, signal transduction...	18	8	1.41	3e-05
GO:0007080	mitotic metaphase plate congression	28	10	2.19	3e-05
GO:0043623	cellular protein complex assembly	459	74	35.92	3e-05
GO:0061077	chaperone-mediated protein folding	65	21	5.09	3.1e-05
GO:0007095	mitotic G2 DNA damage checkpoint	23	9	1.8	3.2e-05
GO:0009624	response to nematode	23	9	1.8	3.2e-05
GO:0010224	response to UV-B	23	9	1.8	3.2e-05
GO:0060548	negative regulation of cell death	293	72	22.93	3.5e-05
GO:0030466	chromatin silencing at silent mating-typ...	10	6	0.78	3.6e-05
GO:0007601	visual perception	73	17	5.71	3.7e-05
GO:0048481	ovule development	14	7	1.1	3.7e-05
GO:0048449	floral organ formation	4	4	0.31	3.7e-05
GO:0010021	amylopectin biosynthetic process	4	4	0.31	3.7e-05
GO:0051321	meiotic cell cycle	268	75	20.97	4.6e-05
GO:0090307	mitotic spindle assembly	50	16	3.91	4.6e-05
GO:0006301	postreplication repair	38	15	2.97	4.7e-05
GO:0007076	mitotic chromosome condensation	19	8	1.49	4.8e-05
GO:0071276	cellular response to cadmium ion	19	8	1.49	4.8e-05
GO:0016036	cellular response to phosphate starvatio...	19	8	1.49	4.8e-05
GO:0048545	response to steroid hormone	145	45	11.35	4.9e-05
GO:0009416	response to light stimulus	327	78	25.59	4.9e-05
GO:0031056	regulation of histone modification	54	14	4.23	5e-05
GO:0000056	ribosomal small subunit export from nucl...	7	5	0.55	5.4e-05
GO:0046512	sphingosine biosynthetic process	7	5	0.55	5.4e-05
GO:0048821	erythrocyte development	7	5	0.55	5.4e-05
GO:0010881	regulation of cardiac muscle contraction...	7	5	0.55	5.4e-05
GO:0045793	positive regulation of cell size	7	5	0.55	5.4e-05
GO:0090090	negative regulation of canonical Wnt sig...	48	13	3.76	5.7e-05
GO:0015850	organic hydroxy compound transport	90	19	7.04	5.7e-05
GO:0055081	anion homeostasis	37	14	2.9	5.8e-05
GO:0006998	nuclear envelope organization	30	10	2.35	5.9e-05
GO:0006909	phagocytosis	134	30	10.49	6e-05
GO:1901796	regulation of signal transduction by p53...	48	15	3.76	6e-05
GO:0050770	regulation of axonogenesis	55	14	4.3	6.3e-05
GO:0043433	negative regulation of sequence-specific...	55	14	4.3	6.3e-05
GO:0022603	regulation of anatomical structure morph...	363	81	28.41	6.9e-05
GO:0019344	cysteine biosynthetic process	25	9	1.96	7e-05
GO:0019915	lipid storage	25	9	1.96	7e-05
GO:0006972	hyperosmotic response	53	16	4.15	7.1e-05
GO:0008284	positive regulation of cell proliferatio...	169	33	13.23	7.2e-05
GO:0032206	positive regulation of telomere maintena...	33	15	2.58	7.3e-05
GO:0034614	cellular response to reactive oxygen spe...	107	21	8.37	7.4e-05
GO:0070265	necrotic cell death	20	8	1.57	7.4e-05
GO:1900034	regulation of cellular response to heat	20	8	1.57	7.4e-05
GO:0006564	L-serine biosynthetic process	11	6	0.86	7.5e-05
GO:0046827	positive regulation of protein export fr...	11	6	0.86	7.5e-05
GO:0060292	long term synaptic depression	11	6	0.86	7.5e-05
GO:0042769	DNA damage response, detection of DNA da...	11	6	0.86	7.5e-05
GO:0007100	mitotic centrosome separation	11	6	0.86	7.5e-05
GO:0045842	positive regulation of mitotic metaphase...	11	6	0.86	7.5e-05
GO:0006297	nucleotide-excision repair, DNA gap fill...	11	6	0.86	7.5e-05
GO:0000904	cell morphogenesis involved in different...	307	69	24.03	7.5e-05
GO:0000027	ribosomal large subunit assembly	31	10	2.43	8.1e-05
GO:0000165	MAPK cascade	280	51	21.91	8.1e-05
GO:0043524	negative regulation of neuron apoptotic ...	37	11	2.9	8.3e-05
GO:0009968	negative regulation of signal transducti...	391	76	30.6	8.3e-05
GO:1990542	mitochondrial transmembrane transport	69	20	5.4	8.7e-05
GO:0000387	spliceosomal snRNP assembly	41	15	3.21	9.7e-05
GO:0009734	auxin-activated signaling pathway	26	9	2.03	9.9e-05
GO:0010332	response to gamma radiation	26	9	2.03	9.9e-05
GO:0006268	DNA unwinding involved in DNA replicatio...	16	7	1.25	0.00011
GO:0009553	embryo sac development	38	11	2.97	0.00011
GO:0042552	myelination	38	11	2.97	0.00011
GO:0009658	chloroplast organization	32	10	2.5	0.00011
GO:0046689	response to mercury ion	32	10	2.5	0.00011
GO:0075733	intracellular transport of virus	21	8	1.64	0.00011
GO:0071479	cellular response to ionizing radiation	21	8	1.64	0.00011
GO:0032212	positive regulation of telomere maintena...	21	8	1.64	0.00011
GO:0007411	axon guidance	65	15	5.09	0.00012
GO:0009743	response to carbohydrate	104	41	8.14	0.00012
GO:0006986	response to unfolded protein	74	25	5.79	0.00013
GO:0045840	positive regulation of mitotic nuclear d...	19	11	1.49	0.00013
GO:0006094	gluconeogenesis	76	22	5.95	0.00013
GO:0000001	mitochondrion inheritance	8	5	0.63	0.00013
GO:0070584	mitochondrion morphogenesis	8	5	0.63	0.00013
GO:0070911	global genome nucleotide-excision repair	8	5	0.63	0.00013
GO:0009650	UV protection	8	5	0.63	0.00013
GO:0006290	pyrimidine dimer repair	8	5	0.63	0.00013
GO:0008103	oocyte microtubule cytoskeleton polariza...	8	5	0.63	0.00013
GO:2000058	regulation of protein ubiquitination inv...	29	18	2.27	0.00013
GO:0032436	positive regulation of proteasomal ubiqu...	63	19	4.93	0.00013
GO:0030324	lung development	53	16	4.15	0.00014
GO:0016973	poly(A)+ mRNA export from nucleus	27	9	2.11	0.00014
GO:0035970	peptidyl-threonine dephosphorylation	12	6	0.94	0.00014
GO:0097066	response to thyroid hormone	12	6	0.94	0.00014
GO:0007517	muscle organ development	112	25	8.77	0.00014
GO:0008584	male gonad development	33	10	2.58	0.00015
GO:0045596	negative regulation of cell differentiat...	150	31	11.74	0.00015
GO:0006767	water-soluble vitamin metabolic process	124	31	9.7	0.00015
GO:0051241	negative regulation of multicellular org...	274	55	21.44	0.00016
GO:0030437	ascospore formation	33	14	2.58	0.00016
GO:0060359	response to ammonium ion	46	12	3.6	0.00016
GO:0006551	leucine metabolic process	22	8	1.72	0.00016
GO:0006103	2-oxoglutarate metabolic process	22	8	1.72	0.00016
GO:0048580	regulation of post-embryonic development	70	20	5.48	0.00017
GO:0018209	peptidyl-serine modification	232	38	18.16	0.00017
GO:0031398	positive regulation of protein ubiquitin...	57	23	4.46	0.00017
GO:0051973	positive regulation of telomerase activi...	17	7	1.33	0.00017
GO:0000447	endonucleolytic cleavage in ITS1 to sepa...	17	7	1.33	0.00017
GO:0000749	response to pheromone involved in conjug...	17	7	1.33	0.00017
GO:0019730	antimicrobial humoral response	17	7	1.33	0.00017
GO:0010569	regulation of double-strand break repair...	17	7	1.33	0.00017
GO:0031038	myosin II filament organization	17	7	1.33	0.00017
GO:0051603	proteolysis involved in cellular protein...	644	125	50.4	0.00017
GO:0030587	sorocarp development	169	45	13.23	0.00017
GO:0042426	choline catabolic process	5	4	0.39	0.00018
GO:0010587	miRNA catabolic process	5	4	0.39	0.00018
GO:0006293	nucleotide-excision repair, preincision ...	5	4	0.39	0.00018
GO:0006295	nucleotide-excision repair, DNA incision...	5	4	0.39	0.00018
GO:0070370	cellular heat acclimation	5	4	0.39	0.00018
GO:0009749	response to glucose	70	26	5.48	0.00018
GO:0008361	regulation of cell size	82	24	6.42	0.00018
GO:0009733	response to auxin	54	18	4.23	0.00018
GO:1903008	organelle disassembly	50	15	3.91	0.00019
GO:0035735	intraciliary transport involved in ciliu...	28	9	2.19	0.00019
GO:0050766	positive regulation of phagocytosis	28	9	2.19	0.00019
GO:0044702	single organism reproductive process	898	238	70.28	0.00019
GO:0043484	regulation of RNA splicing	72	19	5.64	0.0002
GO:0009636	response to toxic substance	188	35	14.71	0.00021
GO:0016055	Wnt signaling pathway	160	36	12.52	0.00022
GO:2000241	regulation of reproductive process	131	42	10.25	0.00022
GO:0031667	response to nutrient levels	537	141	42.03	0.00022
GO:0031122	cytoplasmic microtubule organization	46	14	3.6	0.00023
GO:0051129	negative regulation of cellular componen...	318	67	24.89	0.00023
GO:0045910	negative regulation of DNA recombination	25	10	1.96	0.00023
GO:0048469	cell maturation	96	29	7.51	0.00023
GO:0014066	regulation of phosphatidylinositol 3-kin...	23	8	1.8	0.00023
GO:0043471	regulation of cellular carbohydrate cata...	23	8	1.8	0.00023
GO:0010501	RNA secondary structure unwinding	69	15	5.4	0.00024
GO:0006085	acetyl-CoA biosynthetic process	18	9	1.41	0.00024
GO:0010311	lateral root formation	13	6	1.02	0.00024
GO:0031167	rRNA methylation	62	14	4.85	0.00025
GO:0061512	protein localization to cilium	35	10	2.74	0.00025
GO:0008156	negative regulation of DNA replication	35	10	2.74	0.00025
GO:0001933	negative regulation of protein phosphory...	153	32	11.97	0.00025
GO:0008088	axon cargo transport	29	9	2.27	0.00026
GO:0043154	negative regulation of cysteine-type end...	29	9	2.27	0.00026
GO:0009083	branched-chain amino acid catabolic proc...	29	12	2.27	0.00026
GO:1900087	positive regulation of G1/S transition o...	18	7	1.41	0.00026
GO:0010073	meristem maintenance	18	7	1.41	0.00026
GO:0048729	tissue morphogenesis	248	53	19.41	0.00026
GO:0006461	protein complex assembly	922	165	72.16	0.00026
GO:0000070	mitotic sister chromatid segregation	131	43	10.25	0.00027
GO:0030097	hemopoiesis	187	44	14.64	0.00027
GO:0009723	response to ethylene	25	13	1.96	0.00028
GO:0007317	regulation of pole plasm oskar mRNA loca...	9	5	0.7	0.00028
GO:0007288	sperm axoneme assembly	9	5	0.7	0.00028
GO:1901654	response to ketone	89	29	6.97	0.00029
GO:0007626	locomotory behavior	105	26	8.22	0.0003
GO:0010043	response to zinc ion	36	10	2.82	0.00032
GO:0000463	maturation of LSU-rRNA from tricistronic...	29	11	2.27	0.00032
GO:0021680	cerebellar Purkinje cell layer developme...	24	8	1.88	0.00033
GO:0009414	response to water deprivation	71	15	5.56	0.00033
GO:0006974	cellular response to DNA damage stimulus	682	132	53.38	0.00034
GO:0008406	gonad development	76	21	5.95	0.00035
GO:0009617	response to bacterium	273	79	21.37	0.00035
GO:0007059	chromosome segregation	227	64	17.77	0.00036
GO:0033273	response to vitamin	49	19	3.83	0.00037
GO:0045444	fat cell differentiation	50	12	3.91	0.00037
GO:2001242	regulation of intrinsic apoptotic signal...	50	12	3.91	0.00037
GO:0044248	cellular catabolic process	1895	344	148.31	0.00038
GO:0010948	negative regulation of cell cycle proces...	142	55	11.11	0.00038
GO:0048438	floral whorl development	30	15	2.35	0.00039
GO:0045070	positive regulation of viral genome repl...	19	7	1.49	0.00039
GO:0000920	cell separation after cytokinesis	19	7	1.49	0.00039
GO:0006189	'de novo' IMP biosynthetic process	19	7	1.49	0.00039
GO:0030150	protein import into mitochondrial matrix	19	7	1.49	0.00039
GO:0006541	glutamine metabolic process	72	15	5.64	0.00039
GO:0000055	ribosomal large subunit export from nucl...	14	6	1.1	0.00039
GO:1904357	negative regulation of telomere maintena...	14	6	1.1	0.00039
GO:0007035	vacuolar acidification	14	6	1.1	0.00039
GO:0000480	endonucleolytic cleavage in 5'-ETS of tr...	14	6	1.1	0.00039
GO:0009631	cold acclimation	14	6	1.1	0.00039
GO:0045899	positive regulation of RNA polymerase II...	14	6	1.1	0.00039
GO:0006465	signal peptide processing	14	6	1.1	0.00039
GO:0051028	mRNA transport	123	27	9.63	0.0004
GO:0018107	peptidyl-threonine phosphorylation	111	23	8.69	0.00041
GO:0045995	regulation of embryonic development	50	19	3.91	0.00043
GO:0048569	post-embryonic organ development	129	36	10.1	0.00043
GO:0051048	negative regulation of secretion	48	16	3.76	0.00044
GO:0097191	extrinsic apoptotic signaling pathway	46	15	3.6	0.00044
GO:0015979	photosynthesis	337	53	26.37	0.00044
GO:0033555	multicellular organismal response to str...	25	8	1.96	0.00045
GO:0005978	glycogen biosynthetic process	25	8	1.96	0.00045
GO:0051788	response to misfolded protein	25	8	1.96	0.00045
GO:0008286	insulin receptor signaling pathway	44	11	3.44	0.00045
GO:0006303	double-strand break repair via nonhomolo...	44	11	3.44	0.00045
GO:0043067	regulation of programmed cell death	452	101	35.38	0.00045
GO:0009615	response to virus	139	29	10.88	0.00046
GO:0006364	rRNA processing	323	72	25.28	0.00047
GO:0060314	regulation of ryanodine-sensitive calciu...	8	6	0.63	0.00048
GO:0009061	anaerobic respiration	3	3	0.23	0.00048
GO:0009052	pentose-phosphate shunt, non-oxidative b...	3	3	0.23	0.00048
GO:0007107	membrane addition at site of cytokinesis	3	3	0.23	0.00048
GO:2000767	positive regulation of cytoplasmic trans...	3	3	0.23	0.00048
GO:1901684	arsenate ion transmembrane transport	3	3	0.23	0.00048
GO:0043902	positive regulation of multi-organism pr...	75	28	5.87	0.00049
GO:0048813	dendrite morphogenesis	72	17	5.64	0.00049
GO:0009933	meristem structural organization	11	7	0.86	0.00049
GO:0070262	peptidyl-serine dephosphorylation	6	4	0.47	0.00049
GO:0086064	cell communication by electrical couplin...	6	4	0.47	0.00049
GO:0070920	regulation of production of small RNA in...	6	4	0.47	0.00049
GO:0042262	DNA protection	6	4	0.47	0.00049
GO:1900195	positive regulation of oocyte maturation	6	4	0.47	0.00049
GO:0010204	defense response signaling pathway, resi...	6	4	0.47	0.00049
GO:0010649	regulation of cell communication by elec...	6	4	0.47	0.00049
GO:0051295	establishment of meiotic spindle localiz...	6	4	0.47	0.00049
GO:0051054	positive regulation of DNA metabolic pro...	87	29	6.81	0.00051
GO:0007127	meiosis I	76	19	5.95	0.00052
GO:0032210	regulation of telomere maintenance via t...	31	13	2.43	0.00052
GO:0006515	misfolded or incompletely synthesized pr...	38	10	2.97	0.00052
GO:0009410	response to xenobiotic stimulus	38	10	2.97	0.00052
GO:0002699	positive regulation of immune effector p...	38	10	2.97	0.00052
GO:0010182	sugar mediated signaling pathway	15	8	1.17	0.00052
GO:0043570	maintenance of DNA repeat elements	10	5	0.78	0.00053
GO:0031157	regulation of aggregate size involved in...	10	5	0.78	0.00053
GO:1904355	positive regulation of telomere capping	10	5	0.78	0.00053
GO:0009867	jasmonic acid mediated signaling pathway	10	5	0.78	0.00053
GO:0000732	strand displacement	10	5	0.78	0.00053
GO:0007112	male meiosis cytokinesis	10	5	0.78	0.00053
GO:0007525	somatic muscle development	10	5	0.78	0.00053
GO:0034059	response to anoxia	10	5	0.78	0.00053
GO:0010229	inflorescence development	10	5	0.78	0.00053
GO:0072718	response to cisplatin	10	5	0.78	0.00053
GO:0071470	cellular response to osmotic stress	58	17	4.54	0.00054
GO:0031152	aggregation involved in sorocarp develop...	62	17	4.85	0.00054
GO:0031397	negative regulation of protein ubiquitin...	70	29	5.48	0.00054
GO:0051240	positive regulation of multicellular org...	373	82	29.19	0.00054
GO:0006536	glutamate metabolic process	52	12	4.07	0.00055
GO:0000041	transition metal ion transport	90	17	7.04	0.00055
GO:0016239	positive regulation of macroautophagy	20	7	1.57	0.00055
GO:0016574	histone ubiquitination	20	7	1.57	0.00055
GO:0000281	mitotic cytokinesis	111	26	8.69	0.00055
GO:1903955	positive regulation of protein targeting...	32	9	2.5	0.00058
GO:0006874	cellular calcium ion homeostasis	115	25	9	0.00058
GO:0017000	antibiotic biosynthetic process	67	14	5.24	0.00058
GO:0071241	cellular response to inorganic substance	104	31	8.14	0.00058
GO:0048522	positive regulation of cellular process	1759	335	137.67	0.00059
GO:0030218	erythrocyte differentiation	33	13	2.58	0.00059
GO:0051881	regulation of mitochondrial membrane pot...	31	11	2.43	0.0006
GO:0019395	fatty acid oxidation	107	22	8.37	0.0006
GO:0006513	protein monoubiquitination	26	8	2.03	0.0006
GO:0071398	cellular response to fatty acid	17	8	1.33	0.00061
GO:0000105	histidine biosynthetic process	15	6	1.17	0.00061
GO:0009640	photomorphogenesis	15	6	1.17	0.00061
GO:0000244	spliceosomal tri-snRNP complex assembly	15	6	1.17	0.00061
GO:0036297	interstrand cross-link repair	15	6	1.17	0.00061
GO:0031348	negative regulation of defense response	59	16	4.62	0.00064
GO:0019827	stem cell population maintenance	53	15	4.15	0.00064
GO:0006568	tryptophan metabolic process	39	10	3.05	0.00065
GO:1990748	cellular detoxification	39	10	3.05	0.00065
GO:0007631	feeding behavior	39	10	3.05	0.00065
GO:0010906	regulation of glucose metabolic process	70	20	5.48	0.00065
GO:0009791	post-embryonic development	408	122	31.93	0.00065
GO:0007155	cell adhesion	464	68	36.31	0.00066
GO:0048705	skeletal system morphogenesis	53	12	4.15	0.00066
GO:0051289	protein homotetramerization	53	12	4.15	0.00066
GO:0006612	protein targeting to membrane	120	28	9.39	0.00067
GO:0007067	mitotic nuclear division	378	84	29.58	0.00068
GO:0048638	regulation of developmental growth	156	36	12.21	0.00068
GO:0010942	positive regulation of cell death	181	39	14.17	0.00074
GO:0030435	sporulation resulting in formation of a ...	87	26	6.81	0.00075
GO:0046174	polyol catabolic process	21	7	1.64	0.00078
GO:0046579	positive regulation of Ras protein signa...	21	7	1.64	0.00078
GO:0009644	response to high light intensity	21	7	1.64	0.00078
GO:0019252	starch biosynthetic process	21	7	1.64	0.00078
GO:0007140	male meiosis	37	13	2.9	0.00078
GO:0043200	response to amino acid	66	19	5.17	0.00079
GO:0008589	regulation of smoothened signaling pathw...	40	10	3.13	0.00081
GO:0016236	macroautophagy	135	33	10.57	0.00081
GO:0090329	regulation of DNA-dependent DNA replicat...	49	13	3.83	0.00081
GO:0007507	heart development	188	40	14.71	0.00085
GO:0000470	maturation of LSU-rRNA	40	16	3.13	0.00088
GO:0000154	rRNA modification	80	22	6.26	0.00089
GO:0048026	positive regulation of mRNA splicing, vi...	11	5	0.86	0.0009
GO:0009750	response to fructose	11	5	0.86	0.0009
GO:0070987	error-free translesion synthesis	11	5	0.86	0.0009
GO:0040019	positive regulation of embryonic develop...	11	5	0.86	0.0009
GO:0045036	protein targeting to chloroplast	11	5	0.86	0.0009
GO:0021762	substantia nigra development	11	5	0.86	0.0009
GO:0045836	positive regulation of meiotic nuclear d...	11	5	0.86	0.0009
GO:1903427	negative regulation of reactive oxygen s...	11	5	0.86	0.0009
GO:0090342	regulation of cell aging	11	5	0.86	0.0009
GO:0048584	positive regulation of response to stimu...	625	125	48.91	0.00091
GO:0042276	error-prone translesion synthesis	16	6	1.25	0.00092
GO:0021591	ventricular system development	16	6	1.25	0.00092
GO:0043144	snoRNA processing	16	6	1.25	0.00092
GO:0035307	positive regulation of protein dephospho...	16	6	1.25	0.00092
GO:0032922	circadian regulation of gene expression	16	6	1.25	0.00092
GO:0031000	response to caffeine	16	6	1.25	0.00092
GO:0009725	response to hormone	529	140	41.4	0.00094
GO:0032846	positive regulation of homeostatic proce...	74	25	5.79	0.00094
GO:0001503	ossification	93	21	7.28	0.00096
GO:0048232	male gamete generation	209	60	16.36	0.00099
GO:0050688	regulation of defense response to virus	41	10	3.21	0.00099
GO:0032103	positive regulation of response to exter...	83	20	6.5	0.00099
GO:0009887	organ morphogenesis	364	89	28.49	0.00101
GO:1901617	organic hydroxy compound biosynthetic pr...	254	47	19.88	0.00102
GO:0009814	defense response, incompatible interacti...	33	11	2.58	0.00105
GO:0006111	regulation of gluconeogenesis	24	9	1.88	0.00105
GO:0071248	cellular response to metal ion	89	25	6.97	0.00106
GO:1903902	positive regulation of viral life cycle	31	14	2.43	0.00106
GO:0042098	T cell proliferation	22	7	1.72	0.00106
GO:0007094	mitotic spindle assembly checkpoint	22	7	1.72	0.00106
GO:0006207	'de novo' pyrimidine nucleobase biosynth...	22	7	1.72	0.00106
GO:0030644	cellular chloride ion homeostasis	7	4	0.55	0.00108
GO:0071422	succinate transmembrane transport	7	4	0.55	0.00108
GO:1904293	negative regulation of ERAD pathway	7	4	0.55	0.00108
GO:0046618	drug export	7	4	0.55	0.00108
GO:0031987	locomotion involved in locomotory behavi...	7	4	0.55	0.00108
GO:0060218	hematopoietic stem cell differentiation	7	4	0.55	0.00108
GO:0010801	negative regulation of peptidyl-threonin...	7	4	0.55	0.00108
GO:0045777	positive regulation of blood pressure	7	4	0.55	0.00108
GO:0051085	chaperone mediated protein folding requi...	7	4	0.55	0.00108
GO:0001975	response to amphetamine	7	4	0.55	0.00108
GO:0048646	anatomical structure formation involved ...	593	127	46.41	0.00111
GO:0000082	G1/S transition of mitotic cell cycle	110	31	8.61	0.00114
GO:0051172	negative regulation of nitrogen compound...	567	132	44.38	0.00114
GO:0032355	response to estradiol	47	14	3.68	0.00116
GO:0043270	positive regulation of ion transport	63	17	4.93	0.00116
GO:0030198	extracellular matrix organization	76	19	5.95	0.00116
GO:0016925	protein sumoylation	35	9	2.74	0.00118
GO:0031047	gene silencing by RNA	102	23	7.98	0.00119
GO:0000303	response to superoxide	42	10	3.29	0.00121
GO:0048640	negative regulation of developmental gro...	42	10	3.29	0.00121
GO:0050832	defense response to fungus	42	10	3.29	0.00121
GO:0044550	secondary metabolite biosynthetic proces...	82	17	6.42	0.00122
GO:0043467	regulation of generation of precursor me...	72	14	5.64	0.00123
GO:0021700	developmental maturation	146	40	11.43	0.00128
GO:0009628	response to abiotic stimulus	1076	248	84.21	0.00128
GO:0035264	multicellular organism growth	76	22	5.95	0.00129
GO:0033365	protein localization to organelle	569	110	44.53	0.00129
GO:0009896	positive regulation of catabolic process	205	60	16.04	0.00131
GO:0006561	proline biosynthetic process	17	6	1.33	0.00133
GO:0060021	palate development	17	6	1.33	0.00133
GO:0031670	cellular response to nutrient	17	6	1.33	0.00133
GO:0045022	early endosome to late endosome transpor...	17	6	1.33	0.00133
GO:0010677	negative regulation of cellular carbohyd...	17	6	1.33	0.00133
GO:0010971	positive regulation of G2/M transition o...	17	6	1.33	0.00133
GO:0035338	long-chain fatty-acyl-CoA biosynthetic p...	17	6	1.33	0.00133
GO:0046660	female sex differentiation	29	8	2.27	0.00134
GO:0010827	regulation of glucose transport	29	8	2.27	0.00134
GO:1903578	regulation of ATP metabolic process	29	8	2.27	0.00134
GO:0007033	vacuole organization	145	34	11.35	0.00137
GO:0008360	regulation of cell shape	89	20	6.97	0.00137
GO:1901607	alpha-amino acid biosynthetic process	287	60	22.46	0.0014
GO:0040014	regulation of multicellular organism gro...	47	14	3.68	0.0014
GO:0008637	apoptotic mitochondrial changes	29	10	2.27	0.00141
GO:0006099	tricarboxylic acid cycle	106	18	8.3	0.00141
GO:0043123	positive regulation of I-kappaB kinase/N...	50	11	3.91	0.00141
GO:0006614	SRP-dependent cotranslational protein ta...	44	13	3.44	0.00144
GO:0070814	hydrogen sulfide biosynthetic process	12	5	0.94	0.00145
GO:0071392	cellular response to estradiol stimulus	12	5	0.94	0.00145
GO:0071446	cellular response to salicylic acid stim...	12	5	0.94	0.00145
GO:0048168	regulation of neuronal synaptic plastici...	12	5	0.94	0.00145
GO:0009873	ethylene-activated signaling pathway	12	5	0.94	0.00145
GO:0010042	response to manganese ion	12	5	0.94	0.00145
GO:0007114	cell budding	12	5	0.94	0.00145
GO:0044205	'de novo' UMP biosynthetic process	12	5	0.94	0.00145
GO:1903013	response to 1-(3,5-dichloro-2,6-dihydrox...	12	5	0.94	0.00145
GO:0006069	ethanol oxidation	12	5	0.94	0.00145
GO:0051353	positive regulation of oxidoreductase ac...	12	5	0.94	0.00145
GO:0006167	AMP biosynthetic process	12	5	0.94	0.00145
GO:0030814	regulation of cAMP metabolic process	36	9	2.82	0.00146
GO:0071222	cellular response to lipopolysaccharide	36	9	2.82	0.00146
GO:0070374	positive regulation of ERK1 and ERK2 cas...	36	9	2.82	0.00146
GO:0008277	regulation of G-protein coupled receptor...	43	10	3.37	0.00147
GO:0030518	intracellular steroid hormone receptor s...	43	10	3.37	0.00147
GO:1903651	positive regulation of cytoplasmic trans...	109	28	8.53	0.00151
GO:0048489	synaptic vesicle transport	58	12	4.54	0.00154
GO:0009306	protein secretion	160	35	12.52	0.00154
GO:0048316	seed development	112	35	8.77	0.00158
GO:0006637	acyl-CoA metabolic process	86	26	6.73	0.00158
GO:0097164	ammonium ion metabolic process	137	29	10.72	0.00159
GO:0043094	cellular metabolic compound salvage	76	16	5.95	0.0016
GO:0044724	single-organism carbohydrate catabolic p...	267	40	20.9	0.00163
GO:0043009	chordate embryonic development	194	43	15.18	0.00163
GO:0035220	wing disc development	51	11	3.99	0.00167
GO:0002285	lymphocyte activation involved in immune...	30	8	2.35	0.0017
GO:0006097	glyoxylate cycle	30	8	2.35	0.0017
GO:0043280	positive regulation of cysteine-type end...	30	8	2.35	0.0017
GO:0030010	establishment of cell polarity	68	19	5.32	0.00172
GO:0010959	regulation of metal ion transport	94	26	7.36	0.00175
GO:0001525	angiogenesis	91	16	7.12	0.00175
GO:0071369	cellular response to ethylene stimulus	16	8	1.25	0.00179
GO:0045838	positive regulation of membrane potentia...	9	6	0.7	0.00179
GO:0007032	endosome organization	37	9	2.9	0.0018
GO:0007422	peripheral nervous system development	37	9	2.9	0.0018
GO:0097327	response to antineoplastic agent	4	3	0.31	0.0018
GO:0035674	tricarboxylic acid transmembrane transpo...	4	3	0.31	0.0018
GO:0008615	pyridoxine biosynthetic process	4	3	0.31	0.0018
GO:0090657	telomeric loop disassembly	4	3	0.31	0.0018
GO:0048312	intracellular distribution of mitochondr...	4	3	0.31	0.0018
GO:0071475	cellular hyperosmotic salinity response	4	3	0.31	0.0018
GO:0000350	generation of catalytic spliceosome for ...	4	3	0.31	0.0018
GO:0031585	regulation of inositol 1,4,5-trisphospha...	4	3	0.31	0.0018
GO:2000011	regulation of adaxial/abaxial pattern fo...	4	3	0.31	0.0018
GO:0009870	defense response signaling pathway, resi...	4	3	0.31	0.0018
GO:0060347	heart trabecula formation	4	3	0.31	0.0018
GO:0061091	regulation of phospholipid translocation	4	3	0.31	0.0018
GO:1902626	assembly of large subunit precursor of p...	4	3	0.31	0.0018
GO:0003085	negative regulation of systemic arterial...	4	3	0.31	0.0018
GO:0042873	aldonate transport	4	3	0.31	0.0018
GO:2000771	positive regulation of establishment or ...	4	3	0.31	0.0018
GO:0010460	positive regulation of heart rate	4	3	0.31	0.0018
GO:0001732	formation of cytoplasmic translation ini...	4	3	0.31	0.0018
GO:2000651	positive regulation of sodium ion transm...	4	3	0.31	0.0018
GO:0001829	trophectodermal cell differentiation	4	3	0.31	0.0018
GO:0072319	vesicle uncoating	4	3	0.31	0.0018
GO:1901563	response to camptothecin	4	3	0.31	0.0018
GO:0043420	anthranilate metabolic process	4	3	0.31	0.0018
GO:0006438	valyl-tRNA aminoacylation	4	3	0.31	0.0018
GO:0097041	phenolic phthiocerol biosynthetic proces...	4	3	0.31	0.0018
GO:0022417	protein maturation by protein folding	4	3	0.31	0.0018
GO:1901701	cellular response to oxygen-containing c...	484	111	37.88	0.00181
GO:0009888	tissue development	737	153	57.68	0.00182
GO:0007267	cell-cell signaling	367	61	28.72	0.00184
GO:0006971	hypotonic response	18	6	1.41	0.00186
GO:0016075	rRNA catabolic process	18	6	1.41	0.00186
GO:0009845	seed germination	24	7	1.88	0.00187
GO:0040018	positive regulation of multicellular org...	24	7	1.88	0.00187
GO:1903779	regulation of cardiac conduction	24	7	1.88	0.00187
GO:0032941	secretion by tissue	24	7	1.88	0.00187
GO:0051338	regulation of transferase activity	432	89	33.81	0.00192
GO:0040008	regulation of growth	284	63	22.23	0.00192
GO:0006635	fatty acid beta-oxidation	92	16	7.2	0.00197
GO:0001649	osteoblast differentiation	52	11	4.07	0.00198
GO:0071229	cellular response to acid chemical	146	35	11.43	0.00198
GO:0009108	coenzyme biosynthetic process	242	50	18.94	0.00199
GO:0030154	cell differentiation	1516	293	118.65	0.002
GO:0090316	positive regulation of intracellular pro...	111	28	8.69	0.00201
GO:0051593	response to folic acid	19	8	1.49	0.00201
GO:0006616	SRP-dependent cotranslational protein ta...	8	4	0.63	0.00202
GO:0009223	pyrimidine deoxyribonucleotide catabolic...	8	4	0.63	0.00202
GO:0046843	dorsal appendage formation	8	4	0.63	0.00202
GO:0060325	face morphogenesis	8	4	0.63	0.00202
GO:0071770	DIM/DIP cell wall layer assembly	8	4	0.63	0.00202
GO:0010044	response to aluminum ion	8	4	0.63	0.00202
GO:0009911	positive regulation of flower developmen...	8	4	0.63	0.00202
GO:0045003	double-strand break repair via synthesis...	8	4	0.63	0.00202
GO:0006432	phenylalanyl-tRNA aminoacylation	8	4	0.63	0.00202
GO:0015940	pantothenate biosynthetic process	8	4	0.63	0.00202
GO:0051131	chaperone-mediated protein complex assem...	8	4	0.63	0.00202
GO:0031087	deadenylation-independent decapping of n...	8	4	0.63	0.00202
GO:0006740	NADPH regeneration	8	4	0.63	0.00202
GO:0006878	cellular copper ion homeostasis	8	4	0.63	0.00202
GO:0044257	cellular protein catabolic process	663	131	51.89	0.00203
GO:0032147	activation of protein kinase activity	115	23	9	0.00206
GO:0032781	positive regulation of ATPase activity	60	12	4.7	0.00209
GO:0015696	ammonium transport	60	12	4.7	0.00209
GO:0010833	telomere maintenance via telomere length...	49	20	3.83	0.00214
GO:0034341	response to interferon-gamma	31	8	2.43	0.00214
GO:0030317	sperm motility	31	8	2.43	0.00214
GO:0048754	branching morphogenesis of an epithelial...	38	9	2.97	0.00219
GO:0009790	embryo development	489	118	38.27	0.0022
GO:0051094	positive regulation of developmental pro...	327	68	25.59	0.0022
GO:0030970	retrograde protein transport, ER to cyto...	13	5	1.02	0.0022
GO:0018196	peptidyl-asparagine modification	13	5	1.02	0.0022
GO:0009742	brassinosteroid mediated signaling pathw...	13	5	1.02	0.0022
GO:0071281	cellular response to iron ion	13	5	1.02	0.0022
GO:0071731	response to nitric oxide	13	5	1.02	0.0022
GO:0071870	cellular response to catecholamine stimu...	13	5	1.02	0.0022
GO:0071549	cellular response to dexamethasone stimu...	13	5	1.02	0.0022
GO:0042771	intrinsic apoptotic signaling pathway in...	13	5	1.02	0.0022
GO:0000917	barrier septum assembly	13	5	1.02	0.0022
GO:0010288	response to lead ion	13	5	1.02	0.0022
GO:0007628	adult walking behavior	13	5	1.02	0.0022
GO:0050885	neuromuscular process controlling balanc...	13	5	1.02	0.0022
GO:0008654	phospholipid biosynthetic process	221	30	17.3	0.00221
GO:1902532	negative regulation of intracellular sig...	196	35	15.34	0.00221
GO:0071407	cellular response to organic cyclic comp...	204	51	15.97	0.00221
GO:0009266	response to temperature stimulus	306	80	23.95	0.00221
GO:1901137	carbohydrate derivative biosynthetic pro...	805	122	63	0.00224
GO:0042110	T cell activation	75	18	5.87	0.00227
GO:0048731	system development	1956	407	153.08	0.00228
GO:0010638	positive regulation of organelle organiz...	301	73	23.56	0.00231
GO:0008298	intracellular mRNA localization	34	12	2.66	0.0024
GO:0001101	response to acid chemical	340	84	26.61	0.00241
GO:0009953	dorsal/ventral pattern formation	61	12	4.77	0.00242
GO:0051091	positive regulation of sequence-specific...	61	12	4.77	0.00242
GO:0006939	smooth muscle contraction	25	7	1.96	0.00243
GO:0032092	positive regulation of protein binding	25	7	1.96	0.00243
GO:0021766	hippocampus development	25	7	1.96	0.00243
GO:0051181	cofactor transport	25	7	1.96	0.00243
GO:2000377	regulation of reactive oxygen species me...	70	21	5.48	0.00243
GO:0009112	nucleobase metabolic process	84	22	6.57	0.00243
GO:0000003	reproduction	864	211	67.62	0.00244
GO:0043627	response to estrogen	66	20	5.17	0.00246
GO:0042176	regulation of protein catabolic process	223	65	17.45	0.00247
GO:0006937	regulation of muscle contraction	53	15	4.15	0.00248
GO:2000243	positive regulation of reproductive proc...	33	14	2.58	0.00249
GO:0009620	response to fungus	61	16	4.77	0.00249
GO:0005977	glycogen metabolic process	44	14	3.44	0.00249
GO:0009967	positive regulation of signal transducti...	407	81	31.85	0.0025
GO:0006672	ceramide metabolic process	46	10	3.6	0.00252
GO:0042990	regulation of transcription factor impor...	46	10	3.6	0.00252
GO:0070997	neuron death	102	27	7.98	0.00253
GO:0007293	germarium-derived egg chamber formation	19	6	1.49	0.00254
GO:0010611	regulation of cardiac muscle hypertrophy	19	6	1.49	0.00254
GO:0097061	dendritic spine organization	19	6	1.49	0.00254
GO:0051260	protein homooligomerization	183	32	14.32	0.00257
GO:0043543	protein acylation	103	17	8.06	0.00258
GO:0009657	plastid organization	64	18	5.01	0.00259
GO:0032870	cellular response to hormone stimulus	278	67	21.76	0.00259
GO:0045807	positive regulation of endocytosis	60	17	4.7	0.00259
GO:0032880	regulation of protein localization	374	80	29.27	0.00265
GO:0031503	protein complex localization	39	9	3.05	0.00266
GO:0006471	protein ADP-ribosylation	39	9	3.05	0.00266
GO:0007005	mitochondrion organization	342	80	26.77	0.00266
GO:0044708	single-organism behavior	197	45	15.42	0.00271
GO:0043434	response to peptide hormone	130	29	10.17	0.00284
GO:0051270	regulation of cellular component movemen...	194	31	15.18	0.00285
GO:0006979	response to oxidative stress	384	91	30.05	0.00285
GO:0019953	sexual reproduction	493	139	38.58	0.00287
GO:0006457	protein folding	389	66	30.44	0.00289
GO:0007050	cell cycle arrest	65	18	5.09	0.00291
GO:0051247	positive regulation of protein metabolic...	561	124	43.91	0.00291
GO:0009908	flower development	94	31	7.36	0.00293
GO:0051239	regulation of multicellular organismal p...	872	188	68.25	0.00294
GO:0045089	positive regulation of innate immune res...	102	33	7.98	0.00295
GO:0006402	mRNA catabolic process	154	46	12.05	0.00298
GO:0035967	cellular response to topologically incor...	73	23	5.71	0.00298
GO:0000045	autophagosome assembly	47	10	3.68	0.00299
GO:0000187	activation of MAPK activity	47	10	3.68	0.00299
GO:0006749	glutathione metabolic process	47	10	3.68	0.00299
GO:0006879	cellular iron ion homeostasis	47	10	3.68	0.00299
GO:0051961	negative regulation of nervous system de...	95	24	7.44	0.00299
GO:0009765	photosynthesis, light harvesting	89	18	6.97	0.00301
GO:0043523	regulation of neuron apoptotic process	63	18	4.93	0.00302
GO:0051146	striated muscle cell differentiation	102	19	7.98	0.00303
GO:0051606	detection of stimulus	161	28	12.6	0.00304
GO:0048812	neuron projection morphogenesis	250	52	19.57	0.00304
GO:0043065	positive regulation of apoptotic process	154	31	12.05	0.00305
GO:1901800	positive regulation of proteasomal prote...	77	24	6.03	0.0031
GO:0048514	blood vessel morphogenesis	105	21	8.22	0.00314
GO:0045834	positive regulation of lipid metabolic p...	46	12	3.6	0.00317
GO:0007040	lysosome organization	42	11	3.29	0.00317
GO:0042743	hydrogen peroxide metabolic process	40	9	3.13	0.0032
GO:0016441	posttranscriptional gene silencing	61	16	4.77	0.00321
GO:0030718	germ-line stem cell population maintenan...	14	5	1.1	0.00321
GO:0051642	centrosome localization	14	5	1.1	0.00321
GO:0022611	dormancy process	14	5	1.1	0.00321
GO:0060425	lung morphogenesis	14	5	1.1	0.00321
GO:2000780	negative regulation of double-strand bre...	14	5	1.1	0.00321
GO:0032402	melanosome transport	14	5	1.1	0.00321
GO:0006198	cAMP catabolic process	14	5	1.1	0.00321
GO:0042398	cellular modified amino acid biosyntheti...	96	19	7.51	0.00322
GO:0006098	pentose-phosphate shunt	36	11	2.82	0.00324
GO:0030509	BMP signaling pathway	33	8	2.58	0.00327
GO:0009263	deoxyribonucleotide biosynthetic process	33	8	2.58	0.00327
GO:0060294	cilium movement involved in cell motilit...	33	8	2.58	0.00327
GO:0019933	cAMP-mediated signaling	33	8	2.58	0.00327
GO:0045921	positive regulation of exocytosis	33	8	2.58	0.00327
GO:1901615	organic hydroxy compound metabolic proce...	499	91	39.05	0.00333
GO:0010824	regulation of centrosome duplication	22	8	1.72	0.00337
GO:0032205	negative regulation of telomere maintena...	23	10	1.8	0.00339
GO:0030811	regulation of nucleotide catabolic proce...	20	6	1.57	0.00339
GO:0006995	cellular response to nitrogen starvation	20	6	1.57	0.00339
GO:0002833	positive regulation of response to bioti...	20	6	1.57	0.00339
GO:0031644	regulation of neurological system proces...	20	6	1.57	0.00339
GO:1902883	negative regulation of response to oxida...	20	6	1.57	0.00339
GO:0048709	oligodendrocyte differentiation	20	6	1.57	0.00339
GO:0050728	negative regulation of inflammatory resp...	20	6	1.57	0.00339
GO:0051149	positive regulation of muscle cell diffe...	20	6	1.57	0.00339
GO:0050994	regulation of lipid catabolic process	20	6	1.57	0.00339
GO:0048659	smooth muscle cell proliferation	20	8	1.57	0.0034
GO:0008203	cholesterol metabolic process	86	17	6.73	0.00341
GO:1902001	fatty acid transmembrane transport	9	4	0.7	0.00342
GO:0016446	somatic hypermutation of immunoglobulin ...	9	4	0.7	0.00342
GO:2000050	regulation of non-canonical Wnt signalin...	9	4	0.7	0.00342
GO:2000001	regulation of DNA damage checkpoint	9	4	0.7	0.00342
GO:0071871	response to epinephrine	9	4	0.7	0.00342
GO:0000727	double-strand break repair via break-ind...	9	4	0.7	0.00342
GO:0010051	xylem and phloem pattern formation	9	4	0.7	0.00342
GO:2000114	regulation of establishment of cell pola...	9	4	0.7	0.00342
GO:0060612	adipose tissue development	9	4	0.7	0.00342
GO:0045429	positive regulation of nitric oxide bios...	9	4	0.7	0.00342
GO:0061621	canonical glycolysis	9	4	0.7	0.00342
GO:0032570	response to progesterone	9	4	0.7	0.00342
GO:0043392	negative regulation of DNA binding	9	4	0.7	0.00342
GO:0032615	interleukin-12 production	9	4	0.7	0.00342
GO:1901673	regulation of mitotic spindle assembly	9	4	0.7	0.00342
GO:0015976	carbon utilization	9	4	0.7	0.00342
GO:0021537	telencephalon development	73	17	5.71	0.00344
GO:0006397	mRNA processing	469	106	36.71	0.00344
GO:0018105	peptidyl-serine phosphorylation	227	34	17.77	0.00345
GO:0007528	neuromuscular junction development	48	10	3.76	0.00351
GO:0071806	protein transmembrane transport	91	23	7.12	0.00352
GO:0006900	membrane budding	72	13	5.64	0.00359
GO:0033993	response to lipid	402	105	31.46	0.0036
GO:0000956	nuclear-transcribed mRNA catabolic proce...	140	41	10.96	0.00361
GO:0044767	single-organism developmental process	2959	567	231.58	0.00361
GO:0010035	response to inorganic substance	526	156	41.17	0.00367
GO:0030099	myeloid cell differentiation	74	22	5.79	0.00367
GO:0002064	epithelial cell development	106	20	8.3	0.00373
GO:0007623	circadian rhythm	103	30	8.06	0.00377
GO:0032508	DNA duplex unwinding	141	26	11.04	0.00377
GO:0031668	cellular response to extracellular stimu...	456	118	35.69	0.00379
GO:1900182	positive regulation of protein localizat...	41	9	3.21	0.00382
GO:0061387	regulation of extent of cell growth	41	9	3.21	0.00382
GO:0000460	maturation of 5.8S rRNA	48	16	3.76	0.00382
GO:0031330	negative regulation of cellular cataboli...	89	24	6.97	0.00383
GO:0042402	cellular biogenic amine catabolic proces...	32	11	2.5	0.00387
GO:0010647	positive regulation of cell communicatio...	470	94	36.78	0.00388
GO:0045005	DNA-dependent DNA replication maintenanc...	29	9	2.27	0.00389
GO:0046620	regulation of organ growth	27	7	2.11	0.00391
GO:0042633	hair cycle	27	7	2.11	0.00391
GO:0007589	body fluid secretion	27	7	2.11	0.00391
GO:1903201	regulation of oxidative stress-induced c...	27	7	2.11	0.00391
GO:0043271	negative regulation of ion transport	45	14	3.52	0.00392
GO:0006555	methionine metabolic process	50	13	3.91	0.00394
GO:0071482	cellular response to light stimulus	101	22	7.9	0.00395
GO:0006544	glycine metabolic process	34	8	2.66	0.00399
GO:0001890	placenta development	34	8	2.66	0.00399
GO:0050880	regulation of blood vessel size	34	8	2.66	0.00399
GO:0010506	regulation of autophagy	125	27	9.78	0.00399
GO:0030534	adult behavior	62	15	4.85	0.00404
GO:0050773	regulation of dendrite development	55	13	4.3	0.00407
GO:0071852	fungal-type cell wall organization or bi...	49	10	3.83	0.00411
GO:0007613	memory	49	10	3.83	0.00411
GO:0000288	nuclear-transcribed mRNA catabolic proce...	68	15	5.32	0.00416
GO:0048585	negative regulation of response to stimu...	516	111	40.38	0.00418
GO:0033683	nucleotide-excision repair, DNA incision	19	12	1.49	0.00419
GO:0006915	apoptotic process	640	126	50.09	0.0042
GO:2001021	negative regulation of response to DNA d...	25	11	1.96	0.0042
GO:0051446	positive regulation of meiotic cell cycl...	16	8	1.25	0.00421
GO:0031321	ascospore-type prospore assembly	11	6	0.86	0.00423
GO:0002182	cytoplasmic translational elongation	7	5	0.55	0.00423
GO:0051597	response to methylmercury	5	3	0.39	0.00424
GO:0070127	tRNA aminoacylation for mitochondrial pr...	5	3	0.39	0.00424
GO:0042078	germ-line stem cell division	5	3	0.39	0.00424
GO:0030953	astral microtubule organization	5	3	0.39	0.00424
GO:0071372	cellular response to follicle-stimulatin...	5	3	0.39	0.00424
GO:0018401	peptidyl-proline hydroxylation to 4-hydr...	5	3	0.39	0.00424
GO:0000390	spliceosomal complex disassembly	5	3	0.39	0.00424
GO:0035902	response to immobilization stress	5	3	0.39	0.00424
GO:1902188	positive regulation of viral release fro...	5	3	0.39	0.00424
GO:0000448	cleavage in ITS2 between 5.8S rRNA and L...	5	3	0.39	0.00424
GO:0071285	cellular response to lithium ion	5	3	0.39	0.00424
GO:0060315	negative regulation of ryanodine-sensiti...	5	3	0.39	0.00424
GO:0000742	karyogamy involved in conjugation with c...	5	3	0.39	0.00424
GO:0040038	polar body extrusion after meiotic divis...	5	3	0.39	0.00424
GO:0009957	epidermal cell fate specification	5	3	0.39	0.00424
GO:0046959	habituation	5	3	0.39	0.00424
GO:0009934	regulation of meristem structural organi...	5	3	0.39	0.00424
GO:0060736	prostate gland growth	5	3	0.39	0.00424
GO:1902983	DNA strand elongation involved in mitoti...	5	3	0.39	0.00424
GO:0061118	regulation of positive chemotaxis to cAM...	5	3	0.39	0.00424
GO:0045466	R7 cell differentiation	5	3	0.39	0.00424
GO:0010255	glucose mediated signaling pathway	5	3	0.39	0.00424
GO:0061246	establishment or maintenance of bipolar ...	5	3	0.39	0.00424
GO:0042946	glucoside transport	5	3	0.39	0.00424
GO:2001241	positive regulation of extrinsic apoptot...	5	3	0.39	0.00424
GO:0034354	'de novo' NAD biosynthetic process from ...	5	3	0.39	0.00424
GO:0010510	regulation of acetyl-CoA biosynthetic pr...	5	3	0.39	0.00424
GO:0001991	regulation of systemic arterial blood pr...	5	3	0.39	0.00424
GO:0072114	pronephros morphogenesis	5	3	0.39	0.00424
GO:0010993	regulation of ubiquitin homeostasis	5	3	0.39	0.00424
GO:0010960	magnesium ion homeostasis	5	3	0.39	0.00424
GO:0010918	positive regulation of mitochondrial mem...	5	3	0.39	0.00424
GO:0051342	regulation of cyclic-nucleotide phosphod...	5	3	0.39	0.00424
GO:0070072	vacuolar proton-transporting V-type ATPa...	5	3	0.39	0.00424
GO:0090322	regulation of superoxide metabolic proce...	5	3	0.39	0.00424
GO:0072576	liver morphogenesis	5	3	0.39	0.00424
GO:0006797	polyphosphate metabolic process	5	3	0.39	0.00424
GO:0097040	phthiocerol biosynthetic process	5	3	0.39	0.00424
GO:0044283	small molecule biosynthetic process	950	187	74.35	0.00425
GO:0006779	porphyrin-containing compound biosynthet...	86	22	6.73	0.0043
GO:0032845	negative regulation of homeostatic proce...	73	25	5.71	0.0043
GO:0071216	cellular response to biotic stimulus	57	15	4.46	0.00436
GO:2000278	regulation of DNA biosynthetic process	38	13	2.97	0.00436
GO:0050905	neuromuscular process	34	11	2.66	0.00438
GO:0071826	ribonucleoprotein complex subunit organi...	227	70	17.77	0.00439
GO:1903078	positive regulation of protein localizat...	21	6	1.64	0.00443
GO:0060918	auxin transport	21	6	1.64	0.00443
GO:0030149	sphingolipid catabolic process	21	6	1.64	0.00443
GO:1902533	positive regulation of intracellular sig...	267	48	20.9	0.00446
GO:0000022	mitotic spindle elongation	15	5	1.17	0.00451
GO:0031573	intra-S DNA damage checkpoint	15	5	1.17	0.00451
GO:0000132	establishment of mitotic spindle orienta...	15	5	1.17	0.00451
GO:0046676	negative regulation of insulin secretion	15	5	1.17	0.00451
GO:0010026	trichome differentiation	15	5	1.17	0.00451
GO:0019853	L-ascorbic acid biosynthetic process	15	5	1.17	0.00451
GO:0061647	histone H3-K9 modification	15	5	1.17	0.00451
GO:0035036	sperm-egg recognition	15	5	1.17	0.00451
GO:0035196	production of miRNAs involved in gene si...	15	5	1.17	0.00451
GO:0003006	developmental process involved in reprod...	754	212	59.01	0.00453
GO:0097306	cellular response to alcohol	124	30	9.7	0.00456
GO:0006090	pyruvate metabolic process	227	35	17.77	0.00457
GO:0048518	positive regulation of biological proces...	2232	401	174.69	0.00463
GO:0019221	cytokine-mediated signaling pathway	72	20	5.64	0.00463
GO:2000027	regulation of organ morphogenesis	52	18	4.07	0.00473
GO:0007350	blastoderm segmentation	37	12	2.9	0.0048
GO:0001947	heart looping	35	8	2.74	0.00482
GO:0006476	protein deacetylation	35	8	2.74	0.00482
GO:0010016	shoot system morphogenesis	30	9	2.35	0.00484
GO:0051651	maintenance of location in cell	83	14	6.5	0.00486
GO:0033135	regulation of peptidyl-serine phosphoryl...	28	7	2.19	0.00487
GO:0003351	epithelial cilium movement	28	7	2.19	0.00487
GO:1901998	toxin transport	28	7	2.19	0.00487
GO:0000086	G2/M transition of mitotic cell cycle	107	37	8.37	0.0049
GO:0055067	monovalent inorganic cation homeostasis	106	21	8.3	0.00492
GO:0006417	regulation of translation	300	60	23.48	0.00495
GO:0010648	negative regulation of cell communicatio...	441	90	34.51	0.0051
GO:0042327	positive regulation of phosphorylation	278	50	21.76	0.00521
GO:0010629	negative regulation of gene expression	560	119	43.83	0.00533
GO:0034605	cellular response to heat	76	22	5.95	0.00533
GO:0009092	homoserine metabolic process	10	4	0.78	0.00535
GO:0008209	androgen metabolic process	10	4	0.78	0.00535
GO:0006574	valine catabolic process	10	4	0.78	0.00535
GO:0031272	regulation of pseudopodium assembly	10	4	0.78	0.00535
GO:0051964	negative regulation of synapse assembly	10	4	0.78	0.00535
GO:2000024	regulation of leaf development	10	4	0.78	0.00535
GO:0044030	regulation of DNA methylation	10	4	0.78	0.00535
GO:0060216	definitive hemopoiesis	10	4	0.78	0.00535
GO:0032350	regulation of hormone metabolic process	10	4	0.78	0.00535
GO:0010206	photosystem II repair	10	4	0.78	0.00535
GO:0010584	pollen exine formation	10	4	0.78	0.00535
GO:0010656	negative regulation of muscle cell apopt...	10	4	0.78	0.00535
GO:0006107	oxaloacetate metabolic process	10	4	0.78	0.00535
GO:0039529	RIG-I signaling pathway	10	4	0.78	0.00535
GO:0035418	protein localization to synapse	10	4	0.78	0.00535
GO:0009150	purine ribonucleotide metabolic process	614	89	48.05	0.00539
GO:0034637	cellular carbohydrate biosynthetic proce...	143	28	11.19	0.00541
GO:0006631	fatty acid metabolic process	401	74	31.38	0.00547
GO:0014706	striated muscle tissue development	101	20	7.9	0.00547
GO:0002165	instar larval or pupal development	51	10	3.99	0.00554
GO:0048565	digestive tract development	51	10	3.99	0.00554
GO:0012501	programmed cell death	695	143	54.39	0.00557
GO:0001505	regulation of neurotransmitter levels	93	15	7.28	0.00559
GO:0051130	positive regulation of cellular componen...	516	121	40.38	0.00566
GO:1901606	alpha-amino acid catabolic process	136	30	10.64	0.0057
GO:0000291	nuclear-transcribed mRNA catabolic proce...	22	6	1.72	0.0057
GO:0032091	negative regulation of protein binding	22	6	1.72	0.0057
GO:0042632	cholesterol homeostasis	22	6	1.72	0.0057
GO:0000002	mitochondrial genome maintenance	36	8	2.82	0.00578
GO:0022904	respiratory electron transport chain	76	13	5.95	0.00578
GO:0050767	regulation of neurogenesis	212	47	16.59	0.0058
GO:0048367	shoot system development	151	49	11.82	0.00588
GO:0075259	spore-bearing organ development	171	47	13.38	0.0059
GO:0042981	regulation of apoptotic process	432	94	33.81	0.00591
GO:0002440	production of molecular mediator of immu...	38	11	2.97	0.00593
GO:0009082	branched-chain amino acid biosynthetic p...	29	7	2.27	0.00599
GO:0097194	execution phase of apoptosis	29	7	2.27	0.00599
GO:0002703	regulation of leukocyte mediated immunit...	29	7	2.27	0.00599
GO:0006907	pinocytosis	29	7	2.27	0.00599
GO:0007618	mating	29	7	2.27	0.00599
GO:0050777	negative regulation of immune response	29	7	2.27	0.00599
GO:0046128	purine ribonucleoside metabolic process	530	71	41.48	0.00604
GO:0002521	leukocyte differentiation	85	14	6.65	0.00604
GO:1901362	organic cyclic compound biosynthetic pro...	2624	406	205.36	0.00608
GO:0071174	mitotic spindle checkpoint	24	9	1.88	0.00609
GO:0090169	regulation of spindle assembly	11	6	0.86	0.0061
GO:0051447	negative regulation of meiotic cell cycl...	18	7	1.41	0.00611
GO:0035822	gene conversion	4	4	0.31	0.00611
GO:0046086	adenosine biosynthetic process	2	2	0.16	0.00612
GO:1990074	polyuridylation-dependent mRNA catabolic...	2	2	0.16	0.00612
GO:0006550	isoleucine catabolic process	2	2	0.16	0.00612
GO:0030847	termination of RNA polymerase II transcr...	2	2	0.16	0.00612
GO:0043686	co-translational protein modification	2	2	0.16	0.00612
GO:0043630	ncRNA polyadenylation involved in polyad...	2	2	0.16	0.00612
GO:0031335	regulation of sulfur amino acid metaboli...	2	2	0.16	0.00612
GO:0071076	RNA 3' uridylation	2	2	0.16	0.00612
GO:0070244	negative regulation of thymocyte apoptot...	2	2	0.16	0.00612
GO:0046356	acetyl-CoA catabolic process	2	2	0.16	0.00612
GO:0090526	regulation of gluconeogenesis involved i...	2	2	0.16	0.00612
GO:1990426	homologous recombination-dependent repli...	2	2	0.16	0.00612
GO:0097212	lysosomal membrane organization	2	2	0.16	0.00612
GO:0009443	pyridoxal 5'-phosphate salvage	2	2	0.16	0.00612
GO:1990151	protein localization to cell tip	2	2	0.16	0.00612
GO:0046103	inosine biosynthetic process	2	2	0.16	0.00612
GO:0071379	cellular response to prostaglandin stimu...	2	2	0.16	0.00612
GO:0033292	T-tubule organization	2	2	0.16	0.00612
GO:0070649	formin-nucleated actin cable assembly	2	2	0.16	0.00612
GO:0071432	peptide mating pheromone maturation invo...	2	2	0.16	0.00612
GO:0018283	iron incorporation into metallo-sulfur c...	2	2	0.16	0.00612
GO:0048137	spermatocyte division	2	2	0.16	0.00612
GO:0000454	snoRNA guided rRNA pseudouridine synthes...	2	2	0.16	0.00612
GO:0031658	negative regulation of cyclin-dependent ...	2	2	0.16	0.00612
GO:0000173	inactivation of MAPK activity involved i...	2	2	0.16	0.00612
GO:1902732	positive regulation of chondrocyte proli...	2	2	0.16	0.00612
GO:0036051	protein localization to trailing edge	2	2	0.16	0.00612
GO:0046601	positive regulation of centriole replica...	2	2	0.16	0.00612
GO:1902802	regulation of heterochromatin domain ass...	2	2	0.16	0.00612
GO:0019413	acetate biosynthetic process	2	2	0.16	0.00612
GO:0031940	positive regulation of chromatin silenci...	2	2	0.16	0.00612
GO:0010041	response to iron(III) ion	2	2	0.16	0.00612
GO:0061066	positive regulation of dauer larval deve...	2	2	0.16	0.00612
GO:0061083	regulation of protein refolding	2	2	0.16	0.00612
GO:0048658	anther wall tapetum development	2	2	0.16	0.00612
GO:0048682	sprouting of injured axon	2	2	0.16	0.00612
GO:0036334	epidermal stem cell homeostasis	2	2	0.16	0.00612
GO:0042840	D-glucuronate catabolic process	2	2	0.16	0.00612
GO:0009949	polarity specification of anterior/poste...	2	2	0.16	0.00612
GO:0010338	leaf formation	2	2	0.16	0.00612
GO:0001100	negative regulation of exit from mitosis	2	2	0.16	0.00612
GO:1902904	negative regulation of fibril organizati...	2	2	0.16	0.00612
GO:1900247	regulation of cytoplasmic translational ...	2	2	0.16	0.00612
GO:0061416	regulation of transcription from RNA pol...	2	2	0.16	0.00612
GO:0010120	camalexin biosynthetic process	2	2	0.16	0.00612
GO:0007534	gene conversion at mating-type locus	2	2	0.16	0.00612
GO:2000686	regulation of rubidium ion transmembrane...	2	2	0.16	0.00612
GO:0045128	negative regulation of reciprocal meioti...	2	2	0.16	0.00612
GO:0003247	post-embryonic cardiac muscle cell growt...	2	2	0.16	0.00612
GO:0015741	fumarate transport	2	2	0.16	0.00612
GO:0034379	very-low-density lipoprotein particle as...	2	2	0.16	0.00612
GO:0032252	secretory granule localization	2	2	0.16	0.00612
GO:0034476	U5 snRNA 3'-end processing	2	2	0.16	0.00612
GO:0061511	centriole elongation	2	2	0.16	0.00612
GO:1901261	regulation of sorocarp spore cell differ...	2	2	0.16	0.00612
GO:0080136	priming of cellular response to stress	2	2	0.16	0.00612
GO:1903469	removal of RNA primer involved in mitoti...	2	2	0.16	0.00612
GO:0035037	sperm entry	2	2	0.16	0.00612
GO:0090062	regulation of trehalose metabolic proces...	2	2	0.16	0.00612
GO:0010990	regulation of SMAD protein complex assem...	2	2	0.16	0.00612
GO:0043335	protein unfolding	2	2	0.16	0.00612
GO:0006407	rRNA export from nucleus	2	2	0.16	0.00612
GO:0030491	heteroduplex formation	2	2	0.16	0.00612
GO:0002016	regulation of blood volume by renin-angi...	2	2	0.16	0.00612
GO:0008362	chitin-based embryonic cuticle biosynthe...	2	2	0.16	0.00612
GO:1903542	negative regulation of exosomal secretio...	2	2	0.16	0.00612
GO:0097053	L-kynurenine catabolic process	2	2	0.16	0.00612
GO:0051280	negative regulation of release of seques...	2	2	0.16	0.00612
GO:0097046	replication fork progression beyond term...	2	2	0.16	0.00612
GO:0035138	pectoral fin morphogenesis	2	2	0.16	0.00612
GO:0006559	L-phenylalanine catabolic process	16	5	1.25	0.00614
GO:0035773	insulin secretion involved in cellular r...	16	5	1.25	0.00614
GO:0009113	purine nucleobase biosynthetic process	16	5	1.25	0.00614
GO:0019068	virion assembly	16	5	1.25	0.00614
GO:0048145	regulation of fibroblast proliferation	16	5	1.25	0.00614
GO:0071265	L-methionine biosynthetic process	16	5	1.25	0.00614
GO:0048854	brain morphogenesis	16	5	1.25	0.00614
GO:0000712	resolution of meiotic recombination inte...	16	5	1.25	0.00614
GO:0044182	filamentous growth of a population of un...	16	5	1.25	0.00614
GO:1901031	regulation of response to reactive oxyge...	16	5	1.25	0.00614
GO:0060964	regulation of gene silencing by miRNA	16	5	1.25	0.00614
GO:0080147	root hair cell development	16	5	1.25	0.00614
GO:1903146	regulation of mitophagy	16	5	1.25	0.00614
GO:0072698	protein localization to microtubule cyto...	16	5	1.25	0.00614
GO:0031034	myosin filament assembly	16	5	1.25	0.00614
GO:0009966	regulation of signal transduction	931	172	72.86	0.00614
GO:0009914	hormone transport	100	24	7.83	0.00614
GO:0071363	cellular response to growth factor stimu...	171	37	13.38	0.00625
GO:0019321	pentose metabolic process	44	9	3.44	0.00625
GO:0040013	negative regulation of locomotion	44	9	3.44	0.00625
GO:0007368	determination of left/right symmetry	87	18	6.81	0.00626
GO:0044262	cellular carbohydrate metabolic process	470	86	36.78	0.0063
GO:0006790	sulfur compound metabolic process	347	78	27.16	0.00633
GO:0008544	epidermis development	82	16	6.42	0.0064
GO:0031328	positive regulation of cellular biosynth...	602	124	47.11	0.00641
GO:0009611	response to wounding	241	38	18.86	0.00654
GO:0033673	negative regulation of kinase activity	90	18	7.04	0.00659
GO:0034976	response to endoplasmic reticulum stress	158	45	12.37	0.0066
GO:0006626	protein targeting to mitochondrion	88	24	6.89	0.00661
GO:0072593	reactive oxygen species metabolic proces...	180	40	14.09	0.00662
GO:0060560	developmental growth involved in morphog...	157	36	12.29	0.00669
GO:0009260	ribonucleotide biosynthetic process	322	50	25.2	0.00674
GO:0003014	renal system process	37	8	2.9	0.00688
GO:0051251	positive regulation of lymphocyte activa...	37	8	2.9	0.00688
GO:0043085	positive regulation of catalytic activit...	678	112	53.06	0.00691
GO:1903649	regulation of cytoplasmic transport	207	47	16.2	0.00693
GO:0071166	ribonucleoprotein complex localization	98	27	7.67	0.00696
GO:0007052	mitotic spindle organization	82	25	6.42	0.00699
GO:0007417	central nervous system development	306	76	23.95	0.007
GO:0030900	forebrain development	103	24	8.06	0.00705
GO:0021549	cerebellum development	47	14	3.68	0.00709
GO:0006611	protein export from nucleus	34	12	2.66	0.00711
GO:0050795	regulation of behavior	83	16	6.5	0.00714
GO:0006606	protein import into nucleus	160	27	12.52	0.00717
GO:1902582	single-organism intracellular transport	1257	211	98.38	0.00717
GO:0031175	neuron projection development	351	73	27.47	0.00718
GO:0009200	deoxyribonucleoside triphosphate metabol...	23	6	1.8	0.00721
GO:0046580	negative regulation of Ras protein signa...	23	6	1.8	0.00721
GO:0048512	circadian behavior	23	6	1.8	0.00721
GO:0007632	visual behavior	23	6	1.8	0.00721
GO:0032481	positive regulation of type I interferon...	23	6	1.8	0.00721
GO:0047496	vesicle transport along microtubule	23	6	1.8	0.00721
GO:0090003	regulation of establishment of protein l...	23	6	1.8	0.00721
GO:0015909	long-chain fatty acid transport	23	6	1.8	0.00721
GO:0006266	DNA ligation	23	6	1.8	0.00721
GO:0006782	protoporphyrinogen IX biosynthetic proce...	23	6	1.8	0.00721
GO:0009612	response to mechanical stimulus	78	13	6.1	0.00722
GO:0006353	DNA-templated transcription, termination	47	11	3.68	0.00723
GO:0051173	positive regulation of nitrogen compound...	645	139	50.48	0.00726
GO:0006636	unsaturated fatty acid biosynthetic proc...	45	9	3.52	0.00728
GO:0042126	nitrate metabolic process	45	9	3.52	0.00728
GO:0007552	metamorphosis	45	9	3.52	0.00728
GO:0010927	cellular component assembly involved in ...	232	49	18.16	0.00728
GO:0000768	syncytium formation by plasma membrane f...	30	7	2.35	0.00729
GO:0006446	regulation of translational initiation	53	10	4.15	0.00734
GO:0090317	negative regulation of intracellular pro...	53	10	4.15	0.00734
GO:0035725	sodium ion transmembrane transport	100	18	7.83	0.00742
GO:0009895	negative regulation of catabolic process	104	30	8.14	0.0076
GO:0035107	appendage morphogenesis	72	14	5.64	0.00765
GO:0009110	vitamin biosynthetic process	106	25	8.3	0.00769
GO:0010631	epithelial cell migration	70	12	5.48	0.00771
GO:0009751	response to salicylic acid	23	9	1.8	0.00782
GO:0042255	ribosome assembly	65	24	5.09	0.00785
GO:0045859	regulation of protein kinase activity	322	53	25.2	0.00785
GO:0035721	intraciliary retrograde transport	11	4	0.86	0.00789
GO:0006516	glycoprotein catabolic process	11	4	0.86	0.00789
GO:1902042	negative regulation of extrinsic apoptot...	11	4	0.86	0.00789
GO:0070841	inclusion body assembly	11	4	0.86	0.00789
GO:0016237	microautophagy	11	4	0.86	0.00789
GO:0033280	response to vitamin D	11	4	0.86	0.00789
GO:0044068	modulation by symbiont of host cellular ...	11	4	0.86	0.00789
GO:0009627	systemic acquired resistance	11	4	0.86	0.00789
GO:0009646	response to absence of light	11	4	0.86	0.00789
GO:0000733	DNA strand renaturation	11	4	0.86	0.00789
GO:0060213	positive regulation of nuclear-transcrib...	11	4	0.86	0.00789
GO:0048661	positive regulation of smooth muscle cel...	11	4	0.86	0.00789
GO:0048679	regulation of axon regeneration	11	4	0.86	0.00789
GO:1901021	positive regulation of calcium ion trans...	11	4	0.86	0.00789
GO:0055071	manganese ion homeostasis	11	4	0.86	0.00789
GO:0045730	respiratory burst	11	4	0.86	0.00789
GO:0043326	chemotaxis to folate	11	4	0.86	0.00789
GO:0090398	cellular senescence	11	4	0.86	0.00789
GO:0051290	protein heterotetramerization	11	4	0.86	0.00789
GO:0043241	protein complex disassembly	147	23	11.5	0.00789
GO:0051225	spindle assembly	68	22	5.32	0.00789
GO:0046607	positive regulation of centrosome cycle	8	5	0.63	0.00797
GO:0044671	sorocarp spore cell differentiation	8	5	0.63	0.00797
GO:0050000	chromosome localization	45	15	3.52	0.00799
GO:0043518	negative regulation of DNA damage respon...	6	3	0.47	0.00799
GO:0097308	cellular response to farnesol	6	3	0.47	0.00799
GO:0031408	oxylipin biosynthetic process	6	3	0.47	0.00799
GO:0031138	negative regulation of conjugation with ...	6	3	0.47	0.00799
GO:1990416	cellular response to brain-derived neuro...	6	3	0.47	0.00799
GO:0070868	heterochromatin organization involved in...	6	3	0.47	0.00799
GO:0043985	histone H4-R3 methylation	6	3	0.47	0.00799
GO:1904044	response to aldosterone	6	3	0.47	0.00799
GO:0009294	DNA mediated transformation	6	3	0.47	0.00799
GO:0060027	convergent extension involved in gastrul...	6	3	0.47	0.00799
GO:0052031	modulation by symbiont of host defense r...	6	3	0.47	0.00799
GO:0046596	regulation of viral entry into host cell	6	3	0.47	0.00799
GO:2000725	regulation of cardiac muscle cell differ...	6	3	0.47	0.00799
GO:1901017	negative regulation of potassium ion tra...	6	3	0.47	0.00799
GO:1901030	positive regulation of mitochondrial out...	6	3	0.47	0.00799
GO:1901000	regulation of response to salt stress	6	3	0.47	0.00799
GO:0019805	quinolinate biosynthetic process	6	3	0.47	0.00799
GO:2000505	regulation of energy homeostasis	6	3	0.47	0.00799
GO:0052572	response to host immune response	6	3	0.47	0.00799
GO:0010269	response to selenium ion	6	3	0.47	0.00799
GO:0036508	protein alpha-1,2-demannosylation	6	3	0.47	0.00799
GO:0032120	ascospore-type prospore membrane assembl...	6	3	0.47	0.00799
GO:0034383	low-density lipoprotein particle clearan...	6	3	0.47	0.00799
GO:0006048	UDP-N-acetylglucosamine biosynthetic pro...	6	3	0.47	0.00799
GO:0051086	chaperone mediated protein folding indep...	6	3	0.47	0.00799
GO:0045822	negative regulation of heart contraction	6	3	0.47	0.00799
GO:0032729	positive regulation of interferon-gamma ...	6	3	0.47	0.00799
GO:0050774	negative regulation of dendrite morphoge...	6	3	0.47	0.00799
GO:0045542	positive regulation of cholesterol biosy...	6	3	0.47	0.00799
GO:0030421	defecation	6	3	0.47	0.00799
GO:0051195	negative regulation of cofactor metaboli...	6	3	0.47	0.00799
GO:0045911	positive regulation of DNA recombination	6	3	0.47	0.00799
GO:0006294	nucleotide-excision repair, preincision ...	6	3	0.47	0.00799
GO:0006272	leading strand elongation	6	3	0.47	0.00799
GO:0051292	nuclear pore complex assembly	6	3	0.47	0.00799
GO:0034643	establishment of mitochondrion localizat...	6	3	0.47	0.00799
GO:0031029	regulation of septation initiation signa...	6	3	0.47	0.00799
GO:0051775	response to redox state	6	3	0.47	0.00799
GO:0031156	regulation of sorocarp development	29	12	2.27	0.00803
GO:0006954	inflammatory response	126	22	9.86	0.00803
GO:0035082	axoneme assembly	97	19	7.59	0.00805
GO:0008630	intrinsic apoptotic signaling pathway in...	30	10	2.35	0.00806
GO:0006690	icosanoid metabolic process	38	8	2.97	0.00813
GO:0048016	inositol phosphate-mediated signaling	17	5	1.33	0.00814
GO:0002824	positive regulation of adaptive immune r...	17	5	1.33	0.00814
GO:0090626	plant epidermis morphogenesis	17	5	1.33	0.00814
GO:0046185	aldehyde catabolic process	17	5	1.33	0.00814
GO:0045453	bone resorption	17	5	1.33	0.00814
GO:0042982	amyloid precursor protein metabolic proc...	17	5	1.33	0.00814
GO:0003279	cardiac septum development	17	5	1.33	0.00814
GO:0080167	response to karrikin	17	5	1.33	0.00814
GO:0043388	positive regulation of DNA binding	17	5	1.33	0.00814
GO:0009161	ribonucleoside monophosphate metabolic p...	470	72	36.78	0.00815
GO:0006357	regulation of transcription from RNA pol...	537	109	42.03	0.00821
GO:0051493	regulation of cytoskeleton organization	243	39	19.02	0.0083
GO:0002274	myeloid leukocyte activation	124	41	9.7	0.00835
GO:0006413	translational initiation	211	37	16.51	0.00839
GO:0051592	response to calcium ion	54	10	4.23	0.00839
GO:0006913	nucleocytoplasmic transport	295	61	23.09	0.00841
GO:0042273	ribosomal large subunit biogenesis	91	30	7.12	0.00854
GO:0032886	regulation of microtubule-based process	110	25	8.61	0.00855
GO:0072507	divalent inorganic cation homeostasis	143	33	11.19	0.00856
GO:0032787	monocarboxylic acid metabolic process	789	138	61.75	0.00859
GO:1902410	mitotic cytokinetic process	44	12	3.44	0.00869
GO:0042770	signal transduction in response to DNA d...	48	17	3.76	0.00877
GO:0071320	cellular response to cAMP	31	7	2.43	0.0088
GO:0010118	stomatal movement	31	7	2.43	0.0088
GO:0010507	negative regulation of autophagy	31	7	2.43	0.0088
GO:0044786	cell cycle DNA replication	54	16	4.23	0.0088
GO:0051051	negative regulation of transport	166	41	12.99	0.00885
GO:0033559	unsaturated fatty acid metabolic process	69	15	5.4	0.00885
GO:0044272	sulfur compound biosynthetic process	201	47	15.73	0.00886
GO:1902969	mitotic DNA replication	30	10	2.35	0.0089
GO:0018298	protein-chromophore linkage	154	21	12.05	0.00891
GO:0051196	regulation of coenzyme metabolic process	29	9	2.27	0.00892
GO:0009068	aspartate family amino acid catabolic pr...	24	6	1.88	0.00898
GO:0090101	negative regulation of transmembrane rec...	24	6	1.88	0.00898
GO:0006566	threonine metabolic process	24	6	1.88	0.00898
GO:0042471	ear morphogenesis	24	6	1.88	0.00898
GO:0042144	vacuole fusion, non-autophagic	24	6	1.88	0.00898
GO:0045494	photoreceptor cell maintenance	24	6	1.88	0.00898
GO:0045913	positive regulation of carbohydrate meta...	24	6	1.88	0.00898
GO:1901659	glycosyl compound biosynthetic process	280	42	21.91	0.00902
GO:0042325	regulation of phosphorylation	526	94	41.17	0.00902
GO:0010033	response to organic substance	1374	334	107.53	0.00925
GO:0050804	modulation of synaptic transmission	94	22	7.36	0.00931
GO:0032869	cellular response to insulin stimulus	83	19	6.5	0.00931
GO:0043901	negative regulation of multi-organism pr...	61	13	4.77	0.00946
GO:0045665	negative regulation of neuron differenti...	61	13	4.77	0.00946
GO:0032543	mitochondrial translation	44	11	3.44	0.00946
GO:0009144	purine nucleoside triphosphate metabolic...	419	55	32.79	0.00948
GO:0046653	tetrahydrofolate metabolic process	39	8	3.05	0.00955
GO:0007635	chemosensory behavior	39	8	3.05	0.00955
GO:0043588	skin development	55	10	4.3	0.00955
GO:0048675	axon extension	55	10	4.3	0.00955
GO:0072657	protein localization to membrane	273	53	21.37	0.00956
GO:0030335	positive regulation of cell migration	72	12	5.64	0.00964
GO:0007031	peroxisome organization	47	9	3.68	0.00973
GO:0034110	regulation of homotypic cell-cell adhesi...	47	9	3.68	0.00973
GO:0045165	cell fate commitment	97	19	7.59	0.00978
GO:0044106	cellular amine metabolic process	159	43	12.44	0.00983
GO:0048870	cell motility	416	66	32.56	0.00986
GO:0048017	inositol lipid-mediated signaling	55	15	4.3	0.01033
GO:0007143	female meiotic division	23	8	1.8	0.01049
GO:0043266	regulation of potassium ion transport	24	8	1.88	0.0105
GO:0031365	N-terminal protein amino acid modificati...	32	7	2.5	0.01052
GO:0007476	imaginal disc-derived wing morphogenesis	32	7	2.5	0.01052
GO:0044236	multicellular organismal metabolic proce...	32	7	2.5	0.01052
GO:0060996	dendritic spine development	32	7	2.5	0.01052
GO:0030278	regulation of ossification	32	7	2.5	0.01052
GO:0035120	post-embryonic appendage morphogenesis	32	7	2.5	0.01052
GO:0035114	imaginal disc-derived appendage morphoge...	32	7	2.5	0.01052
GO:0040011	locomotion	602	105	47.11	0.01054
GO:0006828	manganese ion transport	18	5	1.41	0.01056
GO:0006591	ornithine metabolic process	18	5	1.41	0.01056
GO:0006911	phagocytosis, engulfment	18	5	1.41	0.01056
GO:0070849	response to epidermal growth factor	18	5	1.41	0.01056
GO:0060349	bone morphogenesis	18	5	1.41	0.01056
GO:0033574	response to testosterone	18	5	1.41	0.01056
GO:0000212	meiotic spindle organization	18	5	1.41	0.01056
GO:0048573	photoperiodism, flowering	18	5	1.41	0.01056
GO:0033962	cytoplasmic mRNA processing body assembl...	18	5	1.41	0.01056
GO:0010119	regulation of stomatal movement	18	5	1.41	0.01056
GO:0006110	regulation of glycolytic process	18	5	1.41	0.01056
GO:0072661	protein targeting to plasma membrane	18	5	1.41	0.01056
GO:0034504	protein localization to nucleus	191	36	14.95	0.01056
GO:0061458	reproductive system development	500	141	39.13	0.01059
GO:0044711	single-organism biosynthetic process	2333	393	182.59	0.01064
GO:0031345	negative regulation of cell projection o...	62	13	4.85	0.01073
GO:0050673	epithelial cell proliferation	73	12	5.71	0.01074
GO:0016358	dendrite development	103	25	8.06	0.01081
GO:0051668	localization within membrane	56	10	4.38	0.01083
GO:0071375	cellular response to peptide hormone sti...	95	23	7.44	0.01084
GO:0009948	anterior/posterior axis specification	35	12	2.74	0.0109
GO:0031960	response to corticosteroid	59	16	4.62	0.0109
GO:0022616	DNA strand elongation	36	12	2.82	0.0109
GO:0042430	indole-containing compound metabolic pro...	53	16	4.15	0.01092
GO:0002027	regulation of heart rate	29	9	2.27	0.01097
GO:0042538	hyperosmotic salinity response	16	7	1.25	0.01105
GO:0008585	female gonad development	25	6	1.96	0.01105
GO:0007064	mitotic sister chromatid cohesion	25	6	1.96	0.01105
GO:0046545	development of primary female sexual cha...	25	6	1.96	0.01105
GO:0034067	protein localization to Golgi apparatus	25	6	1.96	0.01105
GO:0045168	cell-cell signaling involved in cell fat...	25	6	1.96	0.01105
GO:0045598	regulation of fat cell differentiation	25	6	1.96	0.01105
GO:0030301	cholesterol transport	25	6	1.96	0.01105
GO:0048466	androecium development	14	6	1.1	0.01107
GO:0048443	stamen development	14	6	1.1	0.01107
GO:0060415	muscle tissue morphogenesis	14	6	1.1	0.01107
GO:0040024	dauer larval development	14	6	1.1	0.01107
GO:0009098	leucine biosynthetic process	12	4	0.94	0.01111
GO:0002204	somatic recombination of immunoglobulin ...	12	4	0.94	0.01111
GO:0002208	somatic diversification of immunoglobuli...	12	4	0.94	0.01111
GO:0046379	extracellular polysaccharide metabolic p...	12	4	0.94	0.01111
GO:0009313	oligosaccharide catabolic process	12	4	0.94	0.01111
GO:0086012	membrane depolarization during cardiac m...	12	4	0.94	0.01111
GO:0071480	cellular response to gamma radiation	12	4	0.94	0.01111
GO:1902170	cellular response to reactive nitrogen s...	12	4	0.94	0.01111
GO:1902175	regulation of oxidative stress-induced i...	12	4	0.94	0.01111
GO:0018279	protein N-linked glycosylation via aspar...	12	4	0.94	0.01111
GO:0048149	behavioral response to ethanol	12	4	0.94	0.01111
GO:0010090	trichome morphogenesis	12	4	0.94	0.01111
GO:0040040	thermosensory behavior	12	4	0.94	0.01111
GO:0007289	spermatid nucleus differentiation	12	4	0.94	0.01111
GO:0055078	sodium ion homeostasis	12	4	0.94	0.01111
GO:0045190	isotype switching	12	4	0.94	0.01111
GO:0001836	release of cytochrome c from mitochondri...	12	4	0.94	0.01111
GO:0010761	fibroblast migration	12	4	0.94	0.01111
GO:0034389	lipid particle organization	12	4	0.94	0.01111
GO:0051081	nuclear envelope disassembly	12	4	0.94	0.01111
GO:0021904	dorsal/ventral neural tube patterning	12	4	0.94	0.01111
GO:0030397	membrane disassembly	12	4	0.94	0.01111
GO:0042128	nitrate assimilation	40	8	3.13	0.01113
GO:0006450	regulation of translational fidelity	40	8	3.13	0.01113
GO:0031399	regulation of protein modification proce...	644	126	50.4	0.01128
GO:0060284	regulation of cell development	271	61	21.21	0.01129
GO:0048568	embryonic organ development	133	26	10.41	0.01147
GO:0031929	TOR signaling	65	11	5.09	0.01154
GO:0042127	regulation of cell proliferation	363	66	28.41	0.01157
GO:0051174	regulation of phosphorus metabolic proce...	615	113	48.13	0.01172
GO:0000910	cytokinesis	187	44	14.64	0.01175
GO:0007126	meiotic nuclear division	150	44	11.74	0.01182
GO:0019220	regulation of phosphate metabolic proces...	610	110	47.74	0.01183
GO:0010557	positive regulation of macromolecule bio...	559	117	43.75	0.01188
GO:0006475	internal protein amino acid acetylation	74	12	5.79	0.01193
GO:0048285	organelle fission	512	113	40.07	0.01197
GO:0006082	organic acid metabolic process	1644	306	128.67	0.01202
GO:0009199	ribonucleoside triphosphate metabolic pr...	414	54	32.4	0.01211
GO:0045595	regulation of cell differentiation	427	86	33.42	0.01214
GO:0006448	regulation of translational elongation	59	12	4.62	0.01216
GO:0009826	unidimensional cell growth	54	17	4.23	0.01217
GO:0048871	multicellular organismal homeostasis	113	25	8.84	0.01238
GO:0009798	axis specification	63	17	4.93	0.01245
GO:0070192	chromosome organization involved in meio...	33	7	2.58	0.01247
GO:0000060	protein import into nucleus, translocati...	33	7	2.58	0.01247
GO:0071466	cellular response to xenobiotic stimulus	33	7	2.58	0.01247
GO:0034453	microtubule anchoring	33	7	2.58	0.01247
GO:0006298	mismatch repair	33	7	2.58	0.01247
GO:0070482	response to oxygen levels	174	46	13.62	0.01248
GO:0018130	heterocycle biosynthetic process	2423	383	189.63	0.01254
GO:0019725	cellular homeostasis	652	109	51.03	0.01258
GO:0006066	alcohol metabolic process	368	68	28.8	0.01261
GO:0007224	smoothened signaling pathway	81	18	6.34	0.01263
GO:0007034	vacuolar transport	130	18	10.17	0.01267
GO:0051168	nuclear export	132	37	10.33	0.01275
GO:0032984	macromolecular complex disassembly	159	29	12.44	0.01289
GO:0006487	protein N-linked glycosylation	66	11	5.17	0.01289
GO:1901214	regulation of neuron death	89	24	6.97	0.01299
GO:0002474	antigen processing and presentation of p...	19	13	1.49	0.01299
GO:0016999	antibiotic metabolic process	74	17	5.79	0.013
GO:0046605	regulation of centrosome cycle	33	13	2.58	0.01302
GO:0070542	response to fatty acid	24	11	1.88	0.01304
GO:0046487	glyoxylate metabolic process	37	11	2.9	0.01306
GO:0019985	translesion synthesis	26	10	2.03	0.01307
GO:1904666	regulation of ubiquitin protein ligase a...	29	10	2.27	0.01307
GO:0019094	pole plasm mRNA localization	16	8	1.25	0.01309
GO:0007316	pole plasm RNA localization	16	8	1.25	0.01309
GO:0060810	intracellular mRNA localization involved...	16	8	1.25	0.01309
GO:0060811	intracellular mRNA localization involved...	16	8	1.25	0.01309
GO:0045451	pole plasm oskar mRNA localization	16	8	1.25	0.01309
GO:0060176	regulation of aggregation involved in so...	17	8	1.33	0.01309
GO:0002065	columnar/cuboidal epithelial cell differ...	92	17	7.2	0.0131
GO:0003044	regulation of systemic arterial blood pr...	13	7	1.02	0.01311
GO:0045428	regulation of nitric oxide biosynthetic ...	16	7	1.25	0.01311
GO:0048660	regulation of smooth muscle cell prolife...	18	7	1.41	0.01311
GO:0030178	negative regulation of Wnt signaling pat...	67	18	5.24	0.01314
GO:2001057	reactive nitrogen species metabolic proc...	73	18	5.71	0.01315
GO:1901215	negative regulation of neuron death	56	16	4.38	0.01317
GO:0100002	negative regulation of protein kinase ac...	7	3	0.55	0.01318
GO:0030812	negative regulation of nucleotide catabo...	7	3	0.55	0.01318
GO:0030575	nuclear body organization	7	3	0.55	0.01318
GO:0071042	nuclear polyadenylation-dependent mRNA c...	7	3	0.55	0.01318
GO:0071047	polyadenylation-dependent mRNA catabolic...	7	3	0.55	0.01318
GO:0046325	negative regulation of glucose import	7	3	0.55	0.01318
GO:0031120	snRNA pseudouridine synthesis	7	3	0.55	0.01318
GO:0031136	positive regulation of conjugation	7	3	0.55	0.01318
GO:0031139	positive regulation of conjugation with ...	7	3	0.55	0.01318
GO:0090656	t-circle formation	7	3	0.55	0.01318
GO:0042069	regulation of catecholamine metabolic pr...	7	3	0.55	0.01318
GO:0042053	regulation of dopamine metabolic process	7	3	0.55	0.01318
GO:0051974	negative regulation of telomerase activi...	7	3	0.55	0.01318
GO:0033182	regulation of histone ubiquitination	7	3	0.55	0.01318
GO:0033147	negative regulation of intracellular est...	7	3	0.55	0.01318
GO:0071481	cellular response to X-ray	7	3	0.55	0.01318
GO:0000389	mRNA 3'-splice site recognition	7	3	0.55	0.01318
GO:0097501	stress response to metal ion	7	3	0.55	0.01318
GO:0016559	peroxisome fission	7	3	0.55	0.01318
GO:1904406	negative regulation of nitric oxide meta...	7	3	0.55	0.01318
GO:0060416	response to growth hormone	7	3	0.55	0.01318
GO:0046602	regulation of mitotic centrosome separat...	7	3	0.55	0.01318
GO:0044387	negative regulation of protein kinase ac...	7	3	0.55	0.01318
GO:0071872	cellular response to epinephrine stimulu...	7	3	0.55	0.01318
GO:0000706	meiotic DNA double-strand break processi...	7	3	0.55	0.01318
GO:0007427	epithelial cell migration, open tracheal...	7	3	0.55	0.01318
GO:0019419	sulfate reduction	7	3	0.55	0.01318
GO:0042745	circadian sleep/wake cycle	7	3	0.55	0.01318
GO:0003009	skeletal muscle contraction	7	3	0.55	0.01318
GO:0045019	negative regulation of nitric oxide bios...	7	3	0.55	0.01318
GO:0045037	protein import into chloroplast stroma	7	3	0.55	0.01318
GO:0060831	smoothened signaling pathway involved in...	7	3	0.55	0.01318
GO:0055089	fatty acid homeostasis	7	3	0.55	0.01318
GO:0001893	maternal placenta development	7	3	0.55	0.01318
GO:0032459	regulation of protein oligomerization	7	3	0.55	0.01318
GO:1901421	positive regulation of response to alcoh...	7	3	0.55	0.01318
GO:0010829	negative regulation of glucose transport	7	3	0.55	0.01318
GO:0010528	regulation of transposition	7	3	0.55	0.01318
GO:0032793	positive regulation of CREB transcriptio...	7	3	0.55	0.01318
GO:0050884	neuromuscular process controlling postur...	7	3	0.55	0.01318
GO:0050873	brown fat cell differentiation	7	3	0.55	0.01318
GO:0050802	circadian sleep/wake cycle, sleep	7	3	0.55	0.01318
GO:0051354	negative regulation of oxidoreductase ac...	7	3	0.55	0.01318
GO:0032655	regulation of interleukin-12 production	7	3	0.55	0.01318
GO:0010928	regulation of auxin mediated signaling p...	7	3	0.55	0.01318
GO:0050690	regulation of defense response to virus ...	7	3	0.55	0.01318
GO:0022410	circadian sleep/wake cycle process	7	3	0.55	0.01318
GO:0044264	cellular polysaccharide metabolic proces...	210	37	16.44	0.01327
GO:0010324	membrane invagination	30	9	2.35	0.01333
GO:0042435	indole-containing compound biosynthetic ...	21	7	1.64	0.01336
GO:0071312	cellular response to alkaloid	19	5	1.49	0.01342
GO:0018198	peptidyl-cysteine modification	19	5	1.49	0.01342
GO:0002685	regulation of leukocyte migration	19	5	1.49	0.01342
GO:0071706	tumor necrosis factor superfamily cytoki...	19	5	1.49	0.01342
GO:0048546	digestive tract morphogenesis	19	5	1.49	0.01342
GO:1900408	negative regulation of cellular response...	19	5	1.49	0.01342
GO:0045880	positive regulation of smoothened signal...	19	5	1.49	0.01342
GO:0032680	regulation of tumor necrosis factor prod...	19	5	1.49	0.01342
GO:1903202	negative regulation of oxidative stress-...	19	5	1.49	0.01342
GO:0032640	tumor necrosis factor production	19	5	1.49	0.01342
GO:1903555	regulation of tumor necrosis factor supe...	19	5	1.49	0.01342
GO:0009648	photoperiodism	26	6	2.03	0.01344
GO:0019323	pentose catabolic process	26	6	2.03	0.01344
GO:0042744	hydrogen peroxide catabolic process	26	6	2.03	0.01344
GO:0007520	myoblast fusion	26	6	2.03	0.01344
GO:0021587	cerebellum morphogenesis	26	6	2.03	0.01344
GO:0021575	hindbrain morphogenesis	26	6	2.03	0.01344
GO:1900543	negative regulation of purine nucleotide...	26	6	2.03	0.01344
GO:0050771	negative regulation of axonogenesis	26	6	2.03	0.01344
GO:0031016	pancreas development	26	6	2.03	0.01344
GO:0002009	morphogenesis of an epithelium	207	42	16.2	0.01351
GO:0006081	cellular aldehyde metabolic process	134	34	10.49	0.01361
GO:0046165	alcohol biosynthetic process	189	33	14.79	0.01366
GO:0051962	positive regulation of nervous system de...	129	28	10.1	0.01388
GO:0033692	cellular polysaccharide biosynthetic pro...	108	23	8.45	0.01388
GO:0072522	purine-containing compound biosynthetic ...	331	46	25.91	0.01401
GO:0048588	developmental cell growth	121	31	9.47	0.01411
GO:0009067	aspartate family amino acid biosynthetic...	83	16	6.5	0.01416
GO:0044764	multi-organism cellular process	283	91	22.15	0.01418
GO:1904062	regulation of cation transmembrane trans...	59	19	4.62	0.01425
GO:0090407	organophosphate biosynthetic process	776	116	60.73	0.01432
GO:0003341	cilium movement	100	23	7.83	0.0144
GO:0051258	protein polymerization	181	23	14.17	0.01448
GO:0051128	regulation of cellular component organiz...	1121	217	87.73	0.01449
GO:0007041	lysosomal transport	50	9	3.91	0.0145
GO:0046677	response to antibiotic	50	9	3.91	0.0145
GO:0033143	regulation of intracellular steroid horm...	34	7	2.66	0.01466
GO:0048737	imaginal disc-derived appendage developm...	34	7	2.66	0.01466
GO:0007472	wing disc morphogenesis	34	7	2.66	0.01466
GO:0019253	reductive pentose-phosphate cycle	34	7	2.66	0.01466
GO:0032088	negative regulation of NF-kappaB transcr...	34	7	2.66	0.01466
GO:0055082	cellular chemical homeostasis	323	75	25.28	0.01469
GO:0002449	lymphocyte mediated immunity	42	8	3.29	0.01488
GO:0007179	transforming growth factor beta receptor...	42	8	3.29	0.01488
GO:0010469	regulation of receptor activity	17	7	1.33	0.01499
GO:0048644	muscle organ morphogenesis	15	6	1.17	0.01501
GO:0043622	cortical microtubule organization	13	4	1.02	0.01507
GO:0046320	regulation of fatty acid oxidation	13	4	1.02	0.01507
GO:0016447	somatic recombination of immunoglobulin ...	13	4	1.02	0.01507
GO:0031126	snoRNA 3'-end processing	13	4	1.02	0.01507
GO:0097237	cellular response to toxic substance	13	4	1.02	0.01507
GO:0006940	regulation of smooth muscle contraction	13	4	1.02	0.01507
GO:0009204	deoxyribonucleoside triphosphate catabol...	13	4	1.02	0.01507
GO:0048767	root hair elongation	13	4	1.02	0.01507
GO:0033539	fatty acid beta-oxidation using acyl-CoA...	13	4	1.02	0.01507
GO:0014742	positive regulation of muscle hypertroph...	13	4	1.02	0.01507
GO:0007595	lactation	13	4	1.02	0.01507
GO:0034063	stress granule assembly	13	4	1.02	0.01507
GO:0010842	retina layer formation	13	4	1.02	0.01507
GO:0010613	positive regulation of cardiac muscle hy...	13	4	1.02	0.01507
GO:0030204	chondroitin sulfate metabolic process	13	4	1.02	0.01507
GO:0098609	cell-cell adhesion	255	42	19.96	0.01512
GO:0009952	anterior/posterior pattern specification	69	16	5.4	0.01518
GO:0040007	growth	542	120	42.42	0.01526
GO:0002066	columnar/cuboidal epithelial cell develo...	67	14	5.24	0.01528
GO:0009581	detection of external stimulus	104	15	8.14	0.01531
GO:0008652	cellular amino acid biosynthetic process	323	67	25.28	0.01536
GO:0001676	long-chain fatty acid metabolic process	59	10	4.62	0.01546
GO:0000077	DNA damage checkpoint	80	27	6.26	0.01547
GO:0043632	modification-dependent macromolecule cat...	550	108	43.05	0.0157
GO:0006818	hydrogen transport	403	44	31.54	0.01571
GO:0015980	energy derivation by oxidation of organi...	263	51	20.58	0.01573
GO:0030865	cortical cytoskeleton organization	68	11	5.32	0.01596
GO:0032507	maintenance of protein location in cell	68	11	5.32	0.01596
GO:0006144	purine nucleobase metabolic process	43	11	3.37	0.016
GO:0007399	nervous system development	861	189	67.39	0.01603
GO:0016568	chromatin modification	352	55	27.55	0.01605
GO:0044271	cellular nitrogen compound biosynthetic ...	3557	532	278.38	0.01615
GO:0051647	nucleus localization	27	6	2.11	0.01616
GO:0009147	pyrimidine nucleoside triphosphate metab...	27	6	2.11	0.01616
GO:0042048	olfactory behavior	27	6	2.11	0.01616
GO:0070534	protein K63-linked ubiquitination	27	6	2.11	0.01616
GO:0034112	positive regulation of homotypic cell-ce...	27	6	2.11	0.01616
GO:0045980	negative regulation of nucleotide metabo...	27	6	2.11	0.01616
GO:1903046	meiotic cell cycle process	192	57	15.03	0.01634
GO:0043086	negative regulation of catalytic activit...	308	65	24.11	0.01643
GO:0010822	positive regulation of mitochondrion org...	57	17	4.46	0.01643
GO:0000466	maturation of 5.8S rRNA from tricistroni...	41	14	3.21	0.01649
GO:0070372	regulation of ERK1 and ERK2 cascade	56	14	4.38	0.01653
GO:0042303	molting cycle	47	12	3.68	0.01658
GO:0035337	fatty-acyl-CoA metabolic process	37	11	2.9	0.01659
GO:0009582	detection of abiotic stimulus	105	15	8.22	0.01661
GO:0071427	mRNA-containing ribonucleoprotein comple...	70	17	5.48	0.0167
GO:0006406	mRNA export from nucleus	70	17	5.48	0.0167
GO:0002312	B cell activation involved in immune res...	20	5	1.57	0.01676
GO:0008206	bile acid metabolic process	20	5	1.57	0.01676
GO:0035999	tetrahydrofolate interconversion	20	5	1.57	0.01676
GO:0040023	establishment of nucleus localization	20	5	1.57	0.01676
GO:0032024	positive regulation of insulin secretion	20	5	1.57	0.01676
GO:0032042	mitochondrial DNA metabolic process	20	5	1.57	0.01676
GO:0032365	intracellular lipid transport	20	5	1.57	0.01676
GO:0035065	regulation of histone acetylation	20	5	1.57	0.01676
GO:0032675	regulation of interleukin-6 production	20	5	1.57	0.01676
GO:0035308	negative regulation of protein dephospho...	20	5	1.57	0.01676
GO:0034629	cellular protein complex localization	20	5	1.57	0.01676
GO:0035435	phosphate ion transmembrane transport	20	5	1.57	0.01676
GO:0071901	negative regulation of protein serine/th...	47	12	3.68	0.01687
GO:0034284	response to monosaccharide	77	29	6.03	0.01701
GO:0035239	tube morphogenesis	148	27	11.58	0.01706
GO:0007275	multicellular organismal development	2385	476	186.66	0.01713
GO:0032465	regulation of cytokinesis	66	13	5.17	0.01714
GO:0050878	regulation of body fluid levels	114	20	8.92	0.01716
GO:0060537	muscle tissue development	104	22	8.14	0.01718
GO:0006101	citrate metabolic process	109	20	8.53	0.01722
GO:1903509	liposaccharide metabolic process	115	16	9	0.01729
GO:2001056	positive regulation of cysteine-type end...	33	10	2.58	0.0173
GO:0019852	L-ascorbic acid metabolic process	18	7	1.41	0.01734
GO:1903428	positive regulation of reactive oxygen s...	12	6	0.94	0.01735
GO:0009955	adaxial/abaxial pattern specification	7	5	0.55	0.01736
GO:0010765	positive regulation of sodium ion transp...	7	5	0.55	0.01736
GO:0006047	UDP-N-acetylglucosamine metabolic proces...	9	5	0.7	0.01736
GO:0051385	response to mineralocorticoid	9	5	0.7	0.01736
GO:0007183	SMAD protein complex assembly	5	4	0.39	0.01737
GO:0006083	acetate metabolic process	5	4	0.39	0.01737
GO:0032102	negative regulation of response to exter...	89	17	6.97	0.01739
GO:0090261	positive regulation of inclusion body as...	3	2	0.23	0.01741
GO:0035753	maintenance of DNA trinucleotide repeats	3	2	0.23	0.01741
GO:1990000	amyloid fibril formation	3	2	0.23	0.01741
GO:0030846	termination of RNA polymerase II transcr...	3	2	0.23	0.01741
GO:0033067	macrolide metabolic process	3	2	0.23	0.01741
GO:0033068	macrolide biosynthetic process	3	2	0.23	0.01741
GO:1903961	positive regulation of anion transmembra...	3	2	0.23	0.01741
GO:0043653	mitochondrial fragmentation involved in ...	3	2	0.23	0.01741
GO:0002176	male germ cell proliferation	3	2	0.23	0.01741
GO:0043617	cellular response to sucrose starvation	3	2	0.23	0.01741
GO:0051664	nuclear pore localization	3	2	0.23	0.01741
GO:0071050	snoRNA polyadenylation	3	2	0.23	0.01741
GO:0016191	synaptic vesicle uncoating	3	2	0.23	0.01741
GO:0035616	histone H2B conserved C-terminal lysine ...	3	2	0.23	0.01741
GO:0031291	Ran protein signal transduction	3	2	0.23	0.01741
GO:1990414	replication-born double-strand break rep...	3	2	0.23	0.01741
GO:0016144	S-glycoside biosynthetic process	3	2	0.23	0.01741
GO:0046448	tropane alkaloid metabolic process	3	2	0.23	0.01741
GO:0070862	negative regulation of protein exit from...	3	2	0.23	0.01741
GO:0043981	histone H4-K5 acetylation	3	2	0.23	0.01741
GO:0043982	histone H4-K8 acetylation	3	2	0.23	0.01741
GO:0033306	phytol metabolic process	3	2	0.23	0.01741
GO:0006978	DNA damage response, signal transduction...	3	2	0.23	0.01741
GO:0043921	modulation by host of viral transcriptio...	3	2	0.23	0.01741
GO:0051971	positive regulation of transmission of n...	3	2	0.23	0.01741
GO:0009149	pyrimidine nucleoside triphosphate catab...	3	2	0.23	0.01741
GO:0046101	hypoxanthine biosynthetic process	3	2	0.23	0.01741
GO:0009106	lipoate metabolic process	3	2	0.23	0.01741
GO:0070572	positive regulation of neuron projection...	3	2	0.23	0.01741
GO:0071374	cellular response to parathyroid hormone...	3	2	0.23	0.01741
GO:0002536	respiratory burst involved in inflammato...	3	2	0.23	0.01741
GO:0033183	negative regulation of histone ubiquitin...	3	2	0.23	0.01741
GO:1902473	regulation of protein localization to sy...	3	2	0.23	0.01741
GO:0009213	pyrimidine deoxyribonucleoside triphosph...	3	2	0.23	0.01741
GO:0070650	actin filament bundle distribution	3	2	0.23	0.01741
GO:0035977	protein deglycosylation involved in glyc...	3	2	0.23	0.01741
GO:1904382	mannose trimming involved in glycoprotei...	3	2	0.23	0.01741
GO:0009704	de-etiolation	3	2	0.23	0.01741
GO:1904386	response to L-phenylalanine derivative	3	2	0.23	0.01741
GO:2000014	regulation of endosperm development	3	2	0.23	0.01741
GO:0018230	peptidyl-L-cysteine S-palmitoylation	3	2	0.23	0.01741
GO:2000031	regulation of salicylic acid mediated si...	3	2	0.23	0.01741
GO:0018231	peptidyl-S-diacylglycerol-L-cysteine bio...	3	2	0.23	0.01741
GO:0042351	'de novo' GDP-L-fucose biosynthetic proc...	3	2	0.23	0.01741
GO:2000002	negative regulation of DNA damage checkp...	3	2	0.23	0.01741
GO:0071107	response to parathyroid hormone	3	2	0.23	0.01741
GO:0009819	drought recovery	3	2	0.23	0.01741
GO:0048251	elastic fiber assembly	3	2	0.23	0.01741
GO:0046598	positive regulation of viral entry into ...	3	2	0.23	0.01741
GO:0036093	germ cell proliferation	3	2	0.23	0.01741
GO:1904153	negative regulation of retrograde protei...	3	2	0.23	0.01741
GO:0036070	light-independent bacteriochlorophyll bi...	3	2	0.23	0.01741
GO:0033591	response to L-ascorbic acid	3	2	0.23	0.01741
GO:0046692	sperm competition	3	2	0.23	0.01741
GO:0048745	smooth muscle tissue development	3	2	0.23	0.01741
GO:0060457	negative regulation of digestive system ...	3	2	0.23	0.01741
GO:1990619	histone H3-K9 deacetylation	3	2	0.23	0.01741
GO:0042264	peptidyl-aspartic acid hydroxylation	3	2	0.23	0.01741
GO:0060177	regulation of angiotensin metabolic proc...	3	2	0.23	0.01741
GO:0033621	nuclear-transcribed mRNA catabolic proce...	3	2	0.23	0.01741
GO:0052312	modulation of transcription in other org...	3	2	0.23	0.01741
GO:0060136	embryonic process involved in female pre...	3	2	0.23	0.01741
GO:0010050	vegetative phase change	3	2	0.23	0.01741
GO:2000489	regulation of hepatic stellate cell acti...	3	2	0.23	0.01741
GO:0061092	positive regulation of phospholipid tran...	3	2	0.23	0.01741
GO:0052472	modulation by host of symbiont transcrip...	3	2	0.23	0.01741
GO:0003062	regulation of heart rate by chemical sig...	3	2	0.23	0.01741
GO:0048680	positive regulation of axon regeneration	3	2	0.23	0.01741
GO:2000121	regulation of removal of superoxide radi...	3	2	0.23	0.01741
GO:0040022	feminization of hermaphroditic germ-line	3	2	0.23	0.01741
GO:0007290	spermatid nucleus elongation	3	2	0.23	0.01741
GO:0001315	age-dependent response to reactive oxyge...	3	2	0.23	0.01741
GO:0045004	DNA replication proofreading	3	2	0.23	0.01741
GO:0044208	'de novo' AMP biosynthetic process	3	2	0.23	0.01741
GO:0014898	cardiac muscle hypertrophy in response t...	3	2	0.23	0.01741
GO:0019761	glucosinolate biosynthetic process	3	2	0.23	0.01741
GO:0010363	regulation of plant-type hypersensitive ...	3	2	0.23	0.01741
GO:0019758	glycosinolate biosynthetic process	3	2	0.23	0.01741
GO:0014883	transition between fast and slow fiber	3	2	0.23	0.01741
GO:0014887	cardiac muscle adaptation	3	2	0.23	0.01741
GO:2000727	positive regulation of cardiac muscle ce...	3	2	0.23	0.01741
GO:1904643	response to curcumin	3	2	0.23	0.01741
GO:0061428	negative regulation of transcription fro...	3	2	0.23	0.01741
GO:0080050	regulation of seed development	3	2	0.23	0.01741
GO:0010152	pollen maturation	3	2	0.23	0.01741
GO:0061179	negative regulation of insulin secretion...	3	2	0.23	0.01741
GO:2000628	regulation of miRNA metabolic process	3	2	0.23	0.01741
GO:0019640	glucuronate catabolic process to xylulos...	3	2	0.23	0.01741
GO:1903069	regulation of ER-associated ubiquitin-de...	3	2	0.23	0.01741
GO:0005981	regulation of glycogen catabolic process	3	2	0.23	0.01741
GO:1903070	negative regulation of ER-associated ubi...	3	2	0.23	0.01741
GO:0001878	response to yeast	3	2	0.23	0.01741
GO:0003299	muscle hypertrophy in response to stress	3	2	0.23	0.01741
GO:0003283	atrial septum development	3	2	0.23	0.01741
GO:1901314	regulation of histone H2A K63-linked ubi...	3	2	0.23	0.01741
GO:1901315	negative regulation of histone H2A K63-l...	3	2	0.23	0.01741
GO:0072003	kidney rudiment formation	3	2	0.23	0.01741
GO:0061724	lipophagy	3	2	0.23	0.01741
GO:0010885	regulation of cholesterol storage	3	2	0.23	0.01741
GO:0010878	cholesterol storage	3	2	0.23	0.01741
GO:0034398	telomere tethering at nuclear periphery	3	2	0.23	0.01741
GO:0010515	negative regulation of induction of conj...	3	2	0.23	0.01741
GO:0034418	urate biosynthetic process	3	2	0.23	0.01741
GO:1903334	positive regulation of protein folding	3	2	0.23	0.01741
GO:0006038	cell wall chitin biosynthetic process	3	2	0.23	0.01741
GO:0051066	dihydrobiopterin metabolic process	3	2	0.23	0.01741
GO:0032770	positive regulation of monooxygenase act...	3	2	0.23	0.01741
GO:0080129	proteasome core complex assembly	3	2	0.23	0.01741
GO:1903173	fatty alcohol metabolic process	3	2	0.23	0.01741
GO:0001976	neurological system process involved in ...	3	2	0.23	0.01741
GO:1903147	negative regulation of mitophagy	3	2	0.23	0.01741
GO:0034201	response to oleic acid	3	2	0.23	0.01741
GO:0072176	nephric duct development	3	2	0.23	0.01741
GO:0072116	pronephros formation	3	2	0.23	0.01741
GO:0090065	regulation of production of siRNA involv...	3	2	0.23	0.01741
GO:0090054	regulation of chromatin silencing at sil...	3	2	0.23	0.01741
GO:0032691	negative regulation of interleukin-1 bet...	3	2	0.23	0.01741
GO:0051365	cellular response to potassium ion starv...	3	2	0.23	0.01741
GO:1903798	regulation of production of miRNAs invol...	3	2	0.23	0.01741
GO:0051344	negative regulation of cyclic-nucleotide...	3	2	0.23	0.01741
GO:0072757	cellular response to camptothecin	3	2	0.23	0.01741
GO:0015911	plasma membrane long-chain fatty acid tr...	3	2	0.23	0.01741
GO:0030493	bacteriochlorophyll metabolic process	3	2	0.23	0.01741
GO:0030494	bacteriochlorophyll biosynthetic process	3	2	0.23	0.01741
GO:0035356	cellular triglyceride homeostasis	3	2	0.23	0.01741
GO:0002076	osteoblast development	3	2	0.23	0.01741
GO:0030448	hyphal growth	3	2	0.23	0.01741
GO:0045950	negative regulation of mitotic recombina...	3	2	0.23	0.01741
GO:0002002	regulation of angiotensin levels in bloo...	3	2	0.23	0.01741
GO:0002003	angiotensin maturation	3	2	0.23	0.01741
GO:0034650	cortisol metabolic process	3	2	0.23	0.01741
GO:0034651	cortisol biosynthetic process	3	2	0.23	0.01741
GO:0051105	regulation of DNA ligation	3	2	0.23	0.01741
GO:0051106	positive regulation of DNA ligation	3	2	0.23	0.01741
GO:0035444	nickel cation transmembrane transport	3	2	0.23	0.01741
GO:0043249	erythrocyte maturation	3	2	0.23	0.01741
GO:0097068	response to thyroxine	3	2	0.23	0.01741
GO:0032925	regulation of activin receptor signaling...	3	2	0.23	0.01741
GO:0031081	nuclear pore distribution	3	2	0.23	0.01741
GO:0039648	modulation by virus of host protein ubiq...	3	2	0.23	0.01741
GO:0031031	positive regulation of septation initiat...	3	2	0.23	0.01741
GO:0051770	positive regulation of nitric-oxide synt...	3	2	0.23	0.01741
GO:1901977	negative regulation of cell cycle checkp...	3	2	0.23	0.01741
GO:0070389	chaperone cofactor-dependent protein ref...	3	2	0.23	0.01741
GO:0048863	stem cell differentiation	76	15	5.95	0.01746
GO:0006886	intracellular protein transport	827	137	64.72	0.01746
GO:0046777	protein autophosphorylation	225	27	17.61	0.01747
GO:0009167	purine ribonucleoside monophosphate meta...	443	64	34.67	0.01751
GO:0042157	lipoprotein metabolic process	87	13	6.81	0.01752
GO:0060078	regulation of postsynaptic membrane pote...	78	12	6.1	0.01773
GO:0070507	regulation of microtubule cytoskeleton o...	82	21	6.42	0.01793
GO:0006405	RNA export from nucleus	81	20	6.34	0.01799
GO:0044707	single-multicellular organism process	2842	533	222.43	0.01802
GO:0009126	purine nucleoside monophosphate metaboli...	444	64	34.75	0.01822
GO:1903650	negative regulation of cytoplasmic trans...	54	11	4.23	0.0184
GO:0045732	positive regulation of protein catabolic...	128	41	10.02	0.01842
GO:0016556	mRNA modification	52	9	4.07	0.01852
GO:1902591	single-organism membrane budding	52	9	4.07	0.01852
GO:0032006	regulation of TOR signaling	52	9	4.07	0.01852
GO:0001818	negative regulation of cytokine producti...	52	9	4.07	0.01852
GO:0006270	DNA replication initiation	52	9	4.07	0.01852
GO:0097305	response to alcohol	287	73	22.46	0.01853
GO:0042177	negative regulation of protein catabolic...	59	19	4.62	0.01873
GO:0051348	negative regulation of transferase activ...	140	41	10.96	0.01881
GO:0010769	regulation of cell morphogenesis involve...	102	23	7.98	0.01885
GO:0048699	generation of neurons	527	110	41.25	0.01885
GO:0051259	protein oligomerization	268	54	20.97	0.01894
GO:0048015	phosphatidylinositol-mediated signaling	51	14	3.99	0.01894
GO:0031570	DNA integrity checkpoint	89	28	6.97	0.01895
GO:0023061	signal release	134	23	10.49	0.01895
GO:0035194	posttranscriptional gene silencing by RN...	56	14	4.38	0.01896
GO:2000145	regulation of cell motility	151	24	11.82	0.01898
GO:0019722	calcium-mediated signaling	68	15	5.32	0.01898
GO:0042439	ethanolamine-containing compound metabol...	66	14	5.17	0.01904
GO:0052192	movement in environment of other organis...	34	9	2.66	0.01912
GO:0052126	movement in host environment	34	9	2.66	0.01912
GO:0016477	cell migration	306	45	23.95	0.01913
GO:0006221	pyrimidine nucleotide biosynthetic proce...	56	13	4.38	0.01922
GO:0016246	RNA interference	28	6	2.19	0.01924
GO:0007044	cell-substrate junction assembly	28	6	2.19	0.01924
GO:0007424	open tracheal system development	28	6	2.19	0.01924
GO:2001243	negative regulation of intrinsic apoptot...	28	6	2.19	0.01924
GO:0050806	positive regulation of synaptic transmis...	28	6	2.19	0.01924
GO:0061448	connective tissue development	53	12	4.15	0.01927
GO:2001234	negative regulation of apoptotic signali...	55	12	4.3	0.01928
GO:0043068	positive regulation of programmed cell d...	162	34	12.68	0.0193
GO:0007369	gastrulation	50	11	3.91	0.01931
GO:0030522	intracellular receptor signaling pathway	89	21	6.97	0.01932
GO:0072331	signal transduction by p53 class mediato...	74	26	5.79	0.01934
GO:0014902	myotube differentiation	44	8	3.44	0.01946
GO:0051216	cartilage development	44	8	3.44	0.01946
GO:0019058	viral life cycle	140	43	10.96	0.01948
GO:0051303	establishment of chromosome localization	42	14	3.29	0.01952
GO:1901799	negative regulation of proteasomal prote...	38	13	2.97	0.01954
GO:0045185	maintenance of protein location	70	11	5.48	0.01955
GO:0006855	drug transmembrane transport	70	11	5.48	0.01955
GO:0010039	response to iron ion	28	10	2.19	0.01963
GO:0051310	metaphase plate congression	36	13	2.82	0.01964
GO:0051384	response to glucocorticoid	49	12	3.83	0.01964
GO:0006783	heme biosynthetic process	37	10	2.9	0.01965
GO:0051646	mitochondrion localization	23	11	1.8	0.01967
GO:0000422	mitophagy	30	9	2.35	0.01967
GO:0061726	mitochondrion disassembly	30	9	2.35	0.01967
GO:0071156	regulation of cell cycle arrest	26	11	2.03	0.01967
GO:2000379	positive regulation of reactive oxygen s...	23	8	1.8	0.01969
GO:0006573	valine metabolic process	24	8	1.88	0.01969
GO:0051972	regulation of telomerase activity	25	10	1.96	0.0197
GO:2000573	positive regulation of DNA biosynthetic ...	25	10	1.96	0.0197
GO:0015833	peptide transport	125	22	9.78	0.0197
GO:0046889	positive regulation of lipid biosyntheti...	20	7	1.57	0.01971
GO:0007530	sex determination	16	6	1.25	0.01974
GO:0044273	sulfur compound catabolic process	38	9	2.97	0.01976
GO:0030002	cellular anion homeostasis	15	7	1.17	0.01977
GO:0061014	positive regulation of mRNA catabolic pr...	19	7	1.49	0.01978
GO:0032988	ribonucleoprotein complex disassembly	13	6	1.02	0.01979
GO:1901016	regulation of potassium ion transmembran...	14	6	1.1	0.01979
GO:0051851	modification by host of symbiont morphol...	14	4	1.1	0.01981
GO:0009088	threonine biosynthetic process	14	4	1.1	0.01981
GO:0051531	NFAT protein import into nucleus	14	4	1.1	0.01981
GO:0051532	regulation of NFAT protein import into n...	14	4	1.1	0.01981
GO:0030521	androgen receptor signaling pathway	14	4	1.1	0.01981
GO:0033144	negative regulation of intracellular ste...	14	4	1.1	0.01981
GO:0071421	manganese ion transmembrane transport	14	4	1.1	0.01981
GO:0042475	odontogenesis of dentin-containing tooth	14	4	1.1	0.01981
GO:0048873	homeostasis of number of cells within a ...	14	4	1.1	0.01981
GO:0007339	binding of sperm to zona pellucida	14	4	1.1	0.01981
GO:0060291	long-term synaptic potentiation	14	4	1.1	0.01981
GO:0042755	eating behavior	14	4	1.1	0.01981
GO:0071966	fungal-type cell wall polysaccharide met...	14	4	1.1	0.01981
GO:0021702	cerebellar Purkinje cell differentiation	14	4	1.1	0.01981
GO:0003382	epithelial cell morphogenesis	14	4	1.1	0.01981
GO:0021885	forebrain cell migration	14	4	1.1	0.01981
GO:0061178	regulation of insulin secretion involved...	14	4	1.1	0.01981
GO:0021694	cerebellar Purkinje cell layer formation	14	4	1.1	0.01981
GO:0042987	amyloid precursor protein catabolic proc...	14	4	1.1	0.01981
GO:0045116	protein neddylation	14	4	1.1	0.01981
GO:1901185	negative regulation of ERBB signaling pa...	14	4	1.1	0.01981
GO:0008089	anterograde axon cargo transport	14	4	1.1	0.01981
GO:0022029	telencephalon cell migration	14	4	1.1	0.01981
GO:0010939	regulation of necrotic cell death	14	4	1.1	0.01981
GO:0050654	chondroitin sulfate proteoglycan metabol...	14	4	1.1	0.01981
GO:0008354	germ cell migration	14	4	1.1	0.01981
GO:0051155	positive regulation of striated muscle c...	14	4	1.1	0.01981
GO:0002381	immunoglobulin production involved in im...	14	4	1.1	0.01981
GO:0030516	regulation of axon extension	36	7	2.82	0.01986
GO:0019430	removal of superoxide radicals	36	7	2.82	0.01986
GO:0030702	chromatin silencing at centromere	8	3	0.63	0.01987
GO:0090266	regulation of mitotic cell cycle spindle...	8	3	0.63	0.01987
GO:0035728	response to hepatocyte growth factor	8	3	0.63	0.01987
GO:0035729	cellular response to hepatocyte growth f...	8	3	0.63	0.01987
GO:0043519	regulation of myosin II filament organiz...	8	3	0.63	0.01987
GO:0051533	positive regulation of NFAT protein impo...	8	3	0.63	0.01987
GO:0070125	mitochondrial translational elongation	8	3	0.63	0.01987
GO:0030514	negative regulation of BMP signaling pat...	8	3	0.63	0.01987
GO:0002209	behavioral defense response	8	3	0.63	0.01987
GO:0051988	regulation of attachment of spindle micr...	8	3	0.63	0.01987
GO:0060099	regulation of phagocytosis, engulfment	8	3	0.63	0.01987
GO:0033173	calcineurin-NFAT signaling cascade	8	3	0.63	0.01987
GO:0009211	pyrimidine deoxyribonucleoside triphosph...	8	3	0.63	0.01987
GO:0033145	positive regulation of intracellular ste...	8	3	0.63	0.01987
GO:0071462	cellular response to water stimulus	8	3	0.63	0.01987
GO:0033298	contractile vacuole organization	8	3	0.63	0.01987
GO:0046782	regulation of viral transcription	8	3	0.63	0.01987
GO:1904397	negative regulation of neuromuscular jun...	8	3	0.63	0.01987
GO:0046855	inositol phosphate dephosphorylation	8	3	0.63	0.01987
GO:0046885	regulation of hormone biosynthetic proce...	8	3	0.63	0.01987
GO:0046838	phosphorylated carbohydrate dephosphoryl...	8	3	0.63	0.01987
GO:0048286	lung alveolus development	8	3	0.63	0.01987
GO:0060351	cartilage development involved in endoch...	8	3	0.63	0.01987
GO:0009664	plant-type cell wall organization	8	3	0.63	0.01987
GO:0042116	macrophage activation	8	3	0.63	0.01987
GO:0060441	epithelial tube branching involved in lu...	8	3	0.63	0.01987
GO:0060148	positive regulation of posttranscription...	8	3	0.63	0.01987
GO:0060100	positive regulation of phagocytosis, eng...	8	3	0.63	0.01987
GO:0010075	regulation of meristem growth	8	3	0.63	0.01987
GO:0003071	renal system process involved in regulat...	8	3	0.63	0.01987
GO:0040016	embryonic cleavage	8	3	0.63	0.01987
GO:0007117	budding cell bud growth	8	3	0.63	0.01987
GO:0009960	endosperm development	8	3	0.63	0.01987
GO:0040009	regulation of growth rate	8	3	0.63	0.01987
GO:0045053	protein retention in Golgi apparatus	8	3	0.63	0.01987
GO:0001300	chronological cell aging	8	3	0.63	0.01987
GO:1902914	regulation of protein polyubiquitination	8	3	0.63	0.01987
GO:0036257	multivesicular body organization	8	3	0.63	0.01987
GO:0036258	multivesicular body assembly	8	3	0.63	0.01987
GO:0044806	G-quadruplex DNA unwinding	8	3	0.63	0.01987
GO:0000973	posttranscriptional tethering of RNA pol...	8	3	0.63	0.01987
GO:0007620	copulation	8	3	0.63	0.01987
GO:2000641	regulation of early endosome to late end...	8	3	0.63	0.01987
GO:0010205	photoinhibition	8	3	0.63	0.01987
GO:0001662	behavioral fear response	8	3	0.63	0.01987
GO:0010570	regulation of filamentous growth	8	3	0.63	0.01987
GO:0032211	negative regulation of telomere maintena...	8	3	0.63	0.01987
GO:0045886	negative regulation of synaptic growth a...	8	3	0.63	0.01987
GO:0098815	modulation of excitatory postsynaptic po...	8	3	0.63	0.01987
GO:0001964	startle response	8	3	0.63	0.01987
GO:0034214	protein hexamerization	8	3	0.63	0.01987
GO:0008053	mitochondrial fusion	8	3	0.63	0.01987
GO:0010940	positive regulation of necrotic cell dea...	8	3	0.63	0.01987
GO:0043155	negative regulation of photosynthesis, l...	8	3	0.63	0.01987
GO:0045992	negative regulation of embryonic develop...	8	3	0.63	0.01987
GO:0043268	positive regulation of potassium ion tra...	8	3	0.63	0.01987
GO:0090383	phagosome acidification	8	3	0.63	0.01987
GO:1903504	regulation of mitotic spindle checkpoint	8	3	0.63	0.01987
GO:0051278	fungal-type cell wall polysaccharide bio...	8	3	0.63	0.01987
GO:1901978	positive regulation of cell cycle checkp...	8	3	0.63	0.01987
GO:0090199	regulation of release of cytochrome c fr...	8	3	0.63	0.01987
GO:0006073	cellular glucan metabolic process	167	32	13.07	0.01988
GO:0006164	purine nucleotide biosynthetic process	300	42	23.48	0.0202
GO:0017144	drug metabolic process	88	19	6.89	0.02022
GO:0006206	pyrimidine nucleobase metabolic process	43	12	3.37	0.02038
GO:0008595	anterior/posterior axis specification, e...	30	10	2.35	0.02042
GO:0007351	tripartite regional subdivision	30	10	2.35	0.02042
GO:0006549	isoleucine metabolic process	23	7	1.8	0.02054
GO:0009097	isoleucine biosynthetic process	21	5	1.64	0.02062
GO:0030510	regulation of BMP signaling pathway	21	5	1.64	0.02062
GO:0071025	RNA surveillance	21	5	1.64	0.02062
GO:0046324	regulation of glucose import	21	5	1.64	0.02062
GO:0046331	lateral inhibition	21	5	1.64	0.02062
GO:0002706	regulation of lymphocyte mediated immuni...	21	5	1.64	0.02062
GO:0033146	regulation of intracellular estrogen rec...	21	5	1.64	0.02062
GO:0070613	regulation of protein processing	21	5	1.64	0.02062
GO:0071218	cellular response to misfolded protein	21	5	1.64	0.02062
GO:0042732	D-xylose metabolic process	21	5	1.64	0.02062
GO:0042993	positive regulation of transcription fac...	21	5	1.64	0.02062
GO:1903317	regulation of protein maturation	21	5	1.64	0.02062
GO:0010676	positive regulation of cellular carbohyd...	21	5	1.64	0.02062
GO:0032635	interleukin-6 production	21	5	1.64	0.02062
GO:0035305	negative regulation of dephosphorylation	21	5	1.64	0.02062
GO:0031060	regulation of histone methylation	21	5	1.64	0.02062
GO:0070727	cellular macromolecule localization	1140	190	89.22	0.02066
GO:0071560	cellular response to transforming growth...	53	9	4.15	0.0208
GO:0071559	response to transforming growth factor b...	53	9	4.15	0.0208
GO:0009205	purine ribonucleoside triphosphate metab...	406	52	31.78	0.02111
GO:0001934	positive regulation of protein phosphory...	258	46	20.19	0.02122
GO:0006354	DNA-templated transcription, elongation	80	12	6.26	0.02132
GO:0006892	post-Golgi vesicle-mediated transport	80	12	6.26	0.02132
GO:0044042	glucan metabolic process	168	32	13.15	0.02145
GO:0023056	positive regulation of signaling	453	89	35.45	0.02146
GO:0051701	interaction with host	70	19	5.48	0.0215
GO:0048732	gland development	136	40	10.64	0.02181
GO:0032270	positive regulation of cellular protein ...	531	118	41.56	0.02188
GO:0045333	cellular respiration	213	36	16.67	0.02194
GO:0044249	cellular biosynthetic process	5237	753	409.87	0.02199
GO:0070301	cellular response to hydrogen peroxide	45	8	3.52	0.0221
GO:0060173	limb development	45	8	3.52	0.0221
GO:0030155	regulation of cell adhesion	137	22	10.72	0.02219
GO:0045184	establishment of protein localization	1456	211	113.95	0.02232
GO:0044770	cell cycle phase transition	271	82	21.21	0.02237
GO:0035304	regulation of protein dephosphorylation	45	12	3.52	0.02243
GO:0009311	oligosaccharide metabolic process	92	15	7.2	0.02251
GO:0048814	regulation of dendrite morphogenesis	35	9	2.74	0.02255
GO:0001666	response to hypoxia	152	39	11.9	0.02258
GO:0048738	cardiac muscle tissue development	45	12	3.52	0.02262
GO:0034308	primary alcohol metabolic process	49	12	3.83	0.02264
GO:0030707	ovarian follicle cell development	45	11	3.52	0.02268
GO:0006473	protein acetylation	90	13	7.04	0.02268
GO:0070509	calcium ion import	29	6	2.27	0.0227
GO:0042133	neurotransmitter metabolic process	29	6	2.27	0.0227
GO:0010623	developmental programmed cell death	29	6	2.27	0.0227
GO:0010921	regulation of phosphatase activity	29	6	2.27	0.0227
GO:0050680	negative regulation of epithelial cell p...	29	6	2.27	0.0227
GO:0043171	peptide catabolic process	29	6	2.27	0.0227
GO:0006265	DNA topological change	29	6	2.27	0.0227
GO:0022404	molting cycle process	29	6	2.27	0.0227
GO:0007265	Ras protein signal transduction	144	27	11.27	0.02275
GO:0071774	response to fibroblast growth factor	37	7	2.9	0.02289
GO:1901342	regulation of vasculature development	37	7	2.9	0.02289
GO:0006378	mRNA polyadenylation	37	7	2.9	0.02289
GO:0042364	water-soluble vitamin biosynthetic proce...	90	22	7.04	0.02294
GO:0023057	negative regulation of signaling	427	87	33.42	0.02303
GO:0010383	cell wall polysaccharide metabolic proce...	54	9	4.23	0.02329
GO:0045017	glycerolipid biosynthetic process	169	21	13.23	0.02358
GO:0031401	positive regulation of protein modificat...	343	73	26.84	0.02362
GO:0090287	regulation of cellular response to growt...	63	10	4.93	0.02374
GO:0045931	positive regulation of mitotic cell cycl...	77	28	6.03	0.02401
GO:0007548	sex differentiation	101	28	7.9	0.02411
GO:0007169	transmembrane receptor protein tyrosine ...	174	28	13.62	0.02431
GO:0007163	establishment or maintenance of cell pol...	144	37	11.27	0.02442
GO:0006109	regulation of carbohydrate metabolic pro...	104	30	8.14	0.02449
GO:0050790	regulation of catalytic activity	1089	172	85.23	0.02456
GO:0046148	pigment biosynthetic process	154	32	12.05	0.02464
GO:0048563	post-embryonic organ morphogenesis	50	12	3.91	0.0247
GO:0044242	cellular lipid catabolic process	186	33	14.56	0.02478
GO:0000746	conjugation	43	19	3.37	0.02478
GO:0008033	tRNA processing	211	25	16.51	0.02478
GO:0000289	nuclear-transcribed mRNA poly(A) tail sh...	33	9	2.58	0.02484
GO:0009226	nucleotide-sugar biosynthetic process	28	8	2.19	0.02487
GO:0050768	negative regulation of neurogenesis	76	17	5.95	0.02499
GO:0019682	glyceraldehyde-3-phosphate metabolic pro...	51	15	3.99	0.02499
GO:0006984	ER-nucleus signaling pathway	22	5	1.72	0.02501
GO:0002698	negative regulation of immune effector p...	22	5	1.72	0.02501
GO:0042476	odontogenesis	22	5	1.72	0.02501
GO:0036465	synaptic vesicle recycling	22	5	1.72	0.02501
GO:0042551	neuron maturation	22	5	1.72	0.02501
GO:2000756	regulation of peptidyl-lysine acetylatio...	22	5	1.72	0.02501
GO:0003407	neural retina development	22	5	1.72	0.02501
GO:0072337	modified amino acid transport	22	5	1.72	0.02501
GO:0046394	carboxylic acid biosynthetic process	630	128	49.31	0.02506
GO:0016053	organic acid biosynthetic process	630	128	49.31	0.02506
GO:0051272	positive regulation of cellular componen...	87	16	6.81	0.02507
GO:0034767	positive regulation of ion transmembrane...	29	10	2.27	0.02514
GO:0032479	regulation of type I interferon producti...	38	10	2.97	0.02518
GO:0032606	type I interferon production	38	10	2.97	0.02518
GO:1901379	regulation of potassium ion transmembran...	21	7	1.64	0.02525
GO:0051098	regulation of binding	105	26	8.22	0.02526
GO:0046474	glycerophospholipid biosynthetic process	140	18	10.96	0.02533
GO:0046385	deoxyribose phosphate biosynthetic proce...	15	4	1.17	0.02537
GO:0048008	platelet-derived growth factor receptor ...	15	4	1.17	0.02537
GO:0002708	positive regulation of lymphocyte mediat...	15	4	1.17	0.02537
GO:0000076	DNA replication checkpoint	15	4	1.17	0.02537
GO:0002562	somatic diversification of immune recept...	15	4	1.17	0.02537
GO:0009265	2'-deoxyribonucleotide biosynthetic proc...	15	4	1.17	0.02537
GO:0014072	response to isoquinoline alkaloid	15	4	1.17	0.02537
GO:0016540	protein autoprocessing	15	4	1.17	0.02537
GO:0009629	response to gravity	15	4	1.17	0.02537
GO:0060135	maternal process involved in female preg...	15	4	1.17	0.02537
GO:0007614	short-term memory	15	4	1.17	0.02537
GO:0019934	cGMP-mediated signaling	15	4	1.17	0.02537
GO:0045815	positive regulation of gene expression, ...	15	4	1.17	0.02537
GO:0090075	relaxation of muscle	15	4	1.17	0.02537
GO:0043277	apoptotic cell clearance	15	4	1.17	0.02537
GO:0043278	response to morphine	15	4	1.17	0.02537
GO:0035266	meristem growth	15	4	1.17	0.02537
GO:0051702	interaction with symbiont	15	4	1.17	0.02537
GO:0007346	regulation of mitotic cell cycle	255	79	19.96	0.02553
GO:1903311	regulation of mRNA metabolic process	86	19	6.73	0.02559
GO:0080135	regulation of cellular response to stres...	336	80	26.3	0.02573
GO:0021915	neural tube development	55	9	4.3	0.02597
GO:0009225	nucleotide-sugar metabolic process	44	10	3.44	0.02604
GO:0036293	response to decreased oxygen levels	164	44	12.84	0.02609
GO:0043631	RNA polyadenylation	40	9	3.13	0.02609
GO:0009152	purine ribonucleotide biosynthetic proce...	295	41	23.09	0.02614
GO:0022411	cellular component disassembly	243	47	19.02	0.02618
GO:0090114	COPII-coated vesicle budding	38	7	2.97	0.02622
GO:0006687	glycosphingolipid metabolic process	38	7	2.97	0.02622
GO:0071450	cellular response to oxygen radical	38	7	2.97	0.02622
GO:0071451	cellular response to superoxide	38	7	2.97	0.02622
GO:0006415	translational termination	38	7	2.97	0.02622
GO:0071941	nitrogen cycle metabolic process	64	10	5.01	0.02624
GO:0009086	methionine biosynthetic process	46	11	3.6	0.0263
GO:0046209	nitric oxide metabolic process	39	10	3.05	0.02633
GO:0006826	iron ion transport	30	6	2.35	0.02655
GO:0090288	negative regulation of cellular response...	30	6	2.35	0.02655
GO:0006656	phosphatidylcholine biosynthetic process	30	6	2.35	0.02655
GO:0007259	JAK-STAT cascade	30	6	2.35	0.02655
GO:0051124	synaptic growth at neuromuscular junctio...	30	6	2.35	0.02655
GO:0031058	positive regulation of histone modificat...	30	6	2.35	0.02655
GO:0019941	modification-dependent protein catabolic...	536	102	41.95	0.02656
GO:0006952	defense response	626	139	48.99	0.02666
GO:0071555	cell wall organization	141	18	11.04	0.02699
GO:0043900	regulation of multi-organism process	191	53	14.95	0.02722
GO:0044773	mitotic DNA damage checkpoint	57	23	4.46	0.02742
GO:0045597	positive regulation of cell differentiat...	203	41	15.89	0.02744
GO:0090068	positive regulation of cell cycle proces...	125	44	9.78	0.02752
GO:0000747	conjugation with cellular fusion	37	18	2.9	0.02757
GO:0007004	telomere maintenance via telomerase	40	16	3.13	0.02766
GO:0033260	nuclear DNA replication	39	13	3.05	0.02778
GO:0051783	regulation of nuclear division	105	39	8.22	0.02778
GO:0043473	pigmentation	61	13	4.77	0.02778
GO:0045472	response to ether	21	8	1.64	0.02793
GO:1901976	regulation of cell cycle checkpoint	18	7	1.41	0.02796
GO:0061062	regulation of nematode larval developmen...	11	5	0.86	0.02802
GO:0055008	cardiac muscle tissue morphogenesis	11	5	0.86	0.02802
GO:0006552	leucine catabolic process	9	3	0.7	0.02809
GO:0090231	regulation of spindle checkpoint	9	3	0.7	0.02809
GO:0002437	inflammatory response to antigenic stimu...	9	3	0.7	0.02809
GO:0090208	positive regulation of triglyceride meta...	9	3	0.7	0.02809
GO:0051510	regulation of unidimensional cell growth	9	3	0.7	0.02809
GO:0030593	neutrophil chemotaxis	9	3	0.7	0.02809
GO:0002188	translation reinitiation	9	3	0.7	0.02809
GO:0071029	nuclear ncRNA surveillance	9	3	0.7	0.02809
GO:0071046	nuclear polyadenylation-dependent ncRNA ...	9	3	0.7	0.02809
GO:0071035	nuclear polyadenylation-dependent rRNA c...	9	3	0.7	0.02809
GO:0046339	diacylglycerol metabolic process	9	3	0.7	0.02809
GO:0070861	regulation of protein exit from endoplas...	9	3	0.7	0.02809
GO:0071353	cellular response to interleukin-4	9	3	0.7	0.02809
GO:0019054	modulation by virus of host process	9	3	0.7	0.02809
GO:0007077	mitotic nuclear envelope disassembly	9	3	0.7	0.02809
GO:0044010	single-species biofilm formation	9	3	0.7	0.02809
GO:0060350	endochondral bone morphogenesis	9	3	0.7	0.02809
GO:0060306	regulation of membrane repolarization	9	3	0.7	0.02809
GO:0048825	cotyledon development	9	3	0.7	0.02809
GO:0010025	wax biosynthetic process	9	3	0.7	0.02809
GO:0071545	inositol phosphate catabolic process	9	3	0.7	0.02809
GO:0071621	granulocyte chemotaxis	9	3	0.7	0.02809
GO:0071630	nucleus-associated proteasomal ubiquitin...	9	3	0.7	0.02809
GO:0040031	snRNA modification	9	3	0.7	0.02809
GO:0042596	fear response	9	3	0.7	0.02809
GO:0036180	filamentous growth of a population of un...	9	3	0.7	0.02809
GO:0019731	antibacterial humoral response	9	3	0.7	0.02809
GO:0017085	response to insecticide	9	3	0.7	0.02809
GO:0010431	seed maturation	9	3	0.7	0.02809
GO:0055062	phosphate ion homeostasis	9	3	0.7	0.02809
GO:0010166	wax metabolic process	9	3	0.7	0.02809
GO:0010183	pollen tube guidance	9	3	0.7	0.02809
GO:0010189	vitamin E biosynthetic process	9	3	0.7	0.02809
GO:0001707	mesoderm formation	9	3	0.7	0.02809
GO:0001570	vasculogenesis	9	3	0.7	0.02809
GO:0006072	glycerol-3-phosphate metabolic process	9	3	0.7	0.02809
GO:0010658	striated muscle cell apoptotic process	9	3	0.7	0.02809
GO:0010659	cardiac muscle cell apoptotic process	9	3	0.7	0.02809
GO:0032722	positive regulation of chemokine product...	9	3	0.7	0.02809
GO:0055129	L-proline biosynthetic process	9	3	0.7	0.02809
GO:0055119	relaxation of cardiac muscle	9	3	0.7	0.02809
GO:0051031	tRNA transport	9	3	0.7	0.02809
GO:0001974	blood vessel remodeling	9	3	0.7	0.02809
GO:0043330	response to exogenous dsRNA	9	3	0.7	0.02809
GO:0043300	regulation of leukocyte degranulation	9	3	0.7	0.02809
GO:0051300	spindle pole body organization	9	3	0.7	0.02809
GO:0002026	regulation of the force of heart contrac...	9	3	0.7	0.02809
GO:0006116	NADH oxidation	9	3	0.7	0.02809
GO:0006106	fumarate metabolic process	9	3	0.7	0.02809
GO:0008345	larval locomotory behavior	9	3	0.7	0.02809
GO:1903543	positive regulation of exosomal secretio...	9	3	0.7	0.02809
GO:0039535	regulation of RIG-I signaling pathway	9	3	0.7	0.02809
GO:0032955	regulation of barrier septum assembly	9	3	0.7	0.02809
GO:0072506	trivalent inorganic anion homeostasis	9	3	0.7	0.02809
GO:0022400	regulation of rhodopsin mediated signali...	9	3	0.7	0.02809
GO:0006638	neutral lipid metabolic process	74	11	5.79	0.02846
GO:0006639	acylglycerol metabolic process	74	11	5.79	0.02846
GO:0042455	ribonucleoside biosynthetic process	261	38	20.43	0.02854
GO:0031331	positive regulation of cellular cataboli...	180	54	14.09	0.02859
GO:0006576	cellular biogenic amine metabolic proces...	137	29	10.72	0.02865
GO:0009251	glucan catabolic process	93	13	7.28	0.0289
GO:0009583	detection of light stimulus	65	10	5.09	0.02891
GO:0030182	neuron differentiation	494	104	38.66	0.02903
GO:0051640	organelle localization	283	68	22.15	0.02906
GO:0043648	dicarboxylic acid metabolic process	171	37	13.38	0.02907
GO:0050792	regulation of viral process	57	20	4.46	0.02917
GO:0071356	cellular response to tumor necrosis fact...	45	15	3.52	0.02943
GO:0000469	cleavage involved in rRNA processing	47	15	3.68	0.02944
GO:0040012	regulation of locomotion	193	35	15.1	0.02947
GO:0034613	cellular protein localization	1110	182	86.87	0.02954
GO:0070371	ERK1 and ERK2 cascade	59	14	4.62	0.02956
GO:0006695	cholesterol biosynthetic process	45	10	3.52	0.02967
GO:0032101	regulation of response to external stimu...	300	65	23.48	0.02974
GO:0042886	amide transport	150	24	11.74	0.02976
GO:0090150	establishment of protein localization to...	199	42	15.57	0.02985
GO:0046470	phosphatidylcholine metabolic process	39	7	3.05	0.02987
GO:0030879	mammary gland development	23	5	1.8	0.02995
[truncated: 547 more rows]

## Sheet: Supplementary Table S10
Supplementary Table S10. Enriched Pfam domains for SymCore sorted by significance.
Pfam ID	Pfam Symbol	P-value	Adjusted P-value	Over/Under-represented
PF00145	DNA_methylase	2.16335e-06	0.00983673	UNDER
PF01535	PPR	2.40401e-06	0.00896381	OVER
PF13812	PPR_3	3.94273e-06	0.00896381	OVER
PF13606	Ank_3	2.18014e-05	0.0330436	OVER
PF13516	LRR_6	4.20037e-05	0.0954953	UNDER
PF01423	LSM	0.000351759	0.399862	OVER
PF13041	PPR_2	0.000671786	0.610922	OVER
PF00504	Chloroa_b-bind	0.000829685	0.618984	OVER
PF00650	CRAL_TRIO	0.000881355	0.999999	UNDER
PF02492	cobW	0.000952911	0.618984	OVER
PF12780	AAA_8	0.00180949	1	OVER
PF17177	PPR_long	0.00237236	1	OVER
PF07699	Ephrin_rec_like	0.00260138	0.999999	UNDER
PF12854	PPR_1	0.00283925	1	OVER
PF12895	ANAPC3	0.00394961	1	OVER
PF01399	PCI	0.00428641	1	OVER
PF08393	DHC_N2	0.00545057	1	OVER
PF13964	Kelch_6	0.00545057	1	OVER
PF16197	KAsynt_C_assoc	0.00572798	1	OVER
PF10283	zf-CCHH	0.00684463	1	OVER
PF03171	2OG-FeII_Oxy	0.0070038	0.999999	UNDER
PF00023	Ank	0.00722272	1	OVER
PF00415	RCC1	0.00748433	1	OVER
PF13589	HATPase_c_3	0.00802609	1	OVER
PF00698	Acyl_transf_1	0.00804687	1	OVER
PF00075	RNase_H	0.00868852	0.999999	UNDER
PF13424	TPR_12	0.00943883	0.999999	UNDER
PF00225	Kinesin	0.0100322	1	OVER
PF12781	AAA_9	0.0104713	1	OVER
PF12775	AAA_7	0.0104713	1	OVER
PF00067	p450	0.010672	0.999999	UNDER
PF00076	RRM_1	0.0108761	0.999999	UNDER
PF01490	Aa_trans	0.0112939	0.999999	UNDER
PF00856	SET	0.0119113	0.999999	UNDER
PF13857	Ank_5	0.0119207	1	OVER
PF00258	Flavodoxin_1	0.0119385	1	OVER
PF13176	TPR_7	0.0119385	1	OVER
PF03109	ABC1	0.0119385	1	OVER
PF12777	MT	0.0119385	1	OVER
PF01798	Nop	0.0123065	1	OVER
PF00022	Actin	0.013326	0.999999	UNDER
PF00117	GATase	0.0133854	1	OVER
PF10584	Proteasome_A_N	0.0133854	1	OVER
PF00270	DEAD	0.013973	1	OVER
PF00118	Cpn60_TCP1	0.0149902	1	OVER
PF02801	Ketoacyl-synt_C	0.0149902	1	OVER
PF00013	KH_1	0.0167776	0.999999	UNDER
PF12774	AAA_6	0.0168374	1	OVER
PF13637	Ank_4	0.0172436	1	OVER
PF00107	ADH_zinc_N	0.017633	1	OVER
PF00271	Helicase_C	0.0178114	1	OVER
PF00589	Phage_integrase	0.0178379	0.999999	UNDER
PF14765	PS-DH	0.0179457	1	OVER
PF14492	EFG_II	0.0187186	1	OVER
PF02148	zf-UBP	0.0187186	1	OVER
PF01795	Methyltransf_5	0.0187186	1	OVER
PF01326	PPDK_N	0.0198863	1	OVER
PF01105	EMP24_GP25L	0.0200812	0.999999	UNDER
PF07992	Pyr_redox_2	0.0208825	1	OVER
PF08156	NOP5NT	0.021441	1	OVER
PF01077	NIR_SIR	0.021441	1	OVER
PF11965	DUF3479	0.021441	1	OVER
PF01717	Meth_synt_2	0.021441	1	OVER
PF03460	NIR_SIR_ferr	0.021441	1	OVER
PF05050	Methyltransf_21	0.0218015	0.999999	UNDER
PF07683	CobW_C	0.0244041	1	OVER
PF02146	SIR2	0.0255332	1	OVER
PF00005	ABC_tran	0.0257616	1	OVER
PF08385	DHC_N1	0.0263219	1	OVER
PF08264	Anticodon_1	0.0268566	1	OVER
PF03764	EFG_IV	0.0268566	1	OVER
PF00641	zf-RanBP	0.0273436	1	OVER
PF00017	SH2	0.0286501	0.999999	UNDER
PF10436	BCDHK_Adom3	0.0297736	1	OVER
PF00667	FAD_binding_1	0.0297736	1	OVER
PF01697	Glyco_transf_92	0.0322529	0.999999	UNDER
PF01151	ELO	0.0322529	0.999999	UNDER
PF01247	Ribosomal_L35Ae	0.0344395	1	OVER
PF02317	Octopine_DH	0.0344395	1	OVER
PF01855	POR_N	0.0344395	1	OVER
PF00613	PI3Ka	0.0344395	1	OVER
PF13187	Fer4_9	0.0344395	1	OVER
PF07516	SecA_SW	0.0344395	1	OVER
PF16183	Kinesin_assoc	0.0344395	1	OVER
PF10211	Ax_dynein_light	0.0344395	1	OVER
PF03382	DUF285	0.0357827	0.999999	UNDER
PF00501	AMP-binding	0.0359962	1	OVER
PF00188	CAP	0.0363087	0.999999	UNDER
PF00412	LIM	0.0363087	0.999999	UNDER
PF01545	Cation_efflux	0.0363087	0.999999	UNDER
PF00133	tRNA-synt_1	0.0367975	1	OVER
PF03028	Dynein_heavy	0.0368762	1	OVER
PF07727	RVT_2	0.0372341	1	OVER
PF00520	Ion_trans	0.0375799	1	OVER
PF13649	Methyltransf_25	0.0386298	0.999999	UNDER
PF01094	ANF_receptor	0.0408745	0.999999	UNDER
PF13405	EF-hand_6	0.041682	1	OVER
PF13561	adh_short_C2	0.0418434	1	OVER
PF00109	ketoacyl-synt	0.0418434	1	OVER
PF08662	eIF2A	0.0428016	1	OVER
PF13855	LRR_8	0.0449707	0.999999	UNDER
PF14703	PHM7_cyt	0.0460143	0.999999	UNDER
PF01428	zf-AN1	0.0460143	0.999999	UNDER
PF01156	IU_nuc_hydro	0.0460143	0.999999	UNDER
PF00240	ubiquitin	0.0467719	1	OVER
PF13540	RCC1_2	0.0470642	1	OVER
PF00227	Proteasome	0.0472658	1	OVER
PF08659	KR	0.0472658	1	OVER
PF00975	Thioesterase	0.0483046	1	OVER
PF00679	EFG_C	0.0485729	1	OVER
[truncated: 2 more rows]

[truncated: 17 more sheets: Supplementary Table S11, Supplementary Table S12, Supplementary Table S13, Supplementary Table S14, Supplementary Table S15, Supplementary Table S16, Supplementary Table S17, Supplementary Table S18, Supplementary Table S19, Supplementary Table S20, Supplementary Table S21, Supplementary Table S22, Supplementary Table S23, Supplementary Table S24, Supplementary Table S25, Supplementary Table S26, Supplementary Table S27]
